# Supplementary material for: Integrative analysis of intestinal flora and untargeted metabolomics in attention-deficit/hyperactivity disorder
Source: Front Microbiol. 2025 Jan 29;16:1452423. doi: 10.3389/fmicb.2025.1452423 (PMC11817268; doi:10.3389/fmicb.2025.1452423)
Supplement: Supplementary file 1 [file Table_1.xlsx]

## Sheet: Sheet1
	Decrease in ADHD			Increase in ADHD
		LDA	p		LDA	p
Family level	Candidatus Nanogingivalaceae	3.302	0.046	Tannerellaceae	4.215	0.049
				Acidaminococcaceae	3.644	0.049
				Rhizobiaceae	3.034	0.049
				Nitrobacteraceae	2.545	0.049
Genus level	Peptacetobacter	3.451	0.049	Parabacteroides	4.125	0.049
	Flavonifractor	2.851	0.049	Sphingorhabdus	3.888	0.046
				Phascolarctobacterium	3.624	0.049
				Bradyrhizobium	2.689	0.049
				Enterocloster	2.571	0.049
Species level	Bifidobacterium_pseudocatenulatum	4.499	0.049	Klebsiella_aerogenes	3.481	0.049
	Bifidobacterium_longum	4.227	0.049	Sphingorhabdus_lacus	3.465	0.046
	Ligilactobacillus_ruminis	3.784	0.049	Bacteroides_cellulosilyticus	3.393	0.049
	Bifidobacterium_catenulatum	3.242	0.049	Enterococcus_saigonensis	3.358	0.046
	TM7_phylum_sp__oral_taxon_349	3.087	0.046	Alistipes_sp__dk3624	3.079	0.049
	Actinomyces_sp__oral_taxon_848	3.055	0.049	Parabacteroides_goldsteinii	2.985	0.049
	Peptacetobacter_hiranonis	2.862	0.049	Haemophilus_influenzae	2.985	0.049
	Flavonifractor_plautii	2.808	0.049	Enterocloster_bolteae	2.574	0.049
	Candidatus_Nanogingivalaceae_bacterium	2.672	0.046	Bacteroides_zhangwenhongii	2.364	0.049
	Bifidobacterium_angulatum	2.635	0.049
	Limosilactobacillus_oris	2.401	0.046
	Sutterella_wadsworthensis	2.187	0.046
	Clostridium_sp__AF37_7	2.086	0.049
	Clostridium_bornimense
