# Supplementary material for: Integrative analysis of intestinal flora and untargeted metabolomics in attention-deficit/hyperactivity disorder
Source: Front Microbiol. 2025 Jan 29;16:1452423. doi: 10.3389/fmicb.2025.1452423 (PMC11817268; doi:10.3389/fmicb.2025.1452423)
Supplement: Supplementary file 2 [file Table_3.xlsx]

## Sheet: Sheet1
Normality and Lognormality Tests of OFT distance
	Blank	PBS.T	HC.T	ADHD.T
Test for normal distribution
Anderson-Darling test
A2*	0.7057	0.5134	0.1799	0.4143
P value	0.0443	0.1449	0.888	0.2689
Passed normality test (alpha=0.05)?	No	Yes	Yes	Yes
P value summary	*	ns	ns	ns
D'Agostino & Pearson test
K2	10.46	1.978	1.151	2.151
P value	0.0054	0.3719	0.5623	0.3411
Passed normality test (alpha=0.05)?	No	Yes	Yes	Yes
P value summary	**	ns	ns	ns
Shapiro-Wilk test
W	0.8235	0.8793	0.972	0.8932
P value	0.0279	0.1282	0.9083	0.1843
Passed normality test (alpha=0.05)?	No	Yes	Yes	Yes
P value summary	*	ns	ns	ns
Kolmogorov-Smirnov test
KS distance	0.2413	0.2534	0.1359	0.1781
P value	>0.1000	0.0681	>0.1000	>0.1000
Passed normality test (alpha=0.05)?	Yes	Yes	Yes	Yes
P value summary	ns	ns	ns	ns
Number of values	10	10	10	10

## Sheet: Sheet2
Kruskal-Wallis test of OFT distance
Table Analyzed	OFT总路程after
Kruskal-Wallis test
P value	0.0005
Exact or approximate P value?	Approximate
P value summary	***
Do the medians vary signif. (P < 0.05)?	Yes
Number of groups	4
Kruskal-Wallis statistic	17.87
Data summary
Number of treatments (columns)	4
Number of values (total)	40
Number of families	1
Number of comparisons per family	6
Alpha	0.05
Dunn's multiple comparisons test	Mean rank diff.	Significant?	Summary	Adjusted P Value
Blank vs. PBS.T	-5.5	No	ns	>0.9999	A-B
Blank vs. HC.T	-2.1	No	ns	>0.9999	A-C
Blank vs. ADHD.T	-20	Yes	***	0.0008	A-D
PBS.T vs. HC.T	3.4	No	ns	>0.9999	B-C
PBS.T vs. ADHD.T	-14.5	Yes	*	0.0333	B-D
HC.T vs. ADHD.T	-17.9	Yes	**	0.0037	C-D
Test details	Mean rank 1	Mean rank 2	Mean rank diff.	n1	n2
Blank vs. PBS.T	13.6	19.1	-5.5	10	10
Blank vs. HC.T	13.6	15.7	-2.1	10	10
Blank vs. ADHD.T	13.6	33.6	-20	10	10
PBS.T vs. HC.T	19.1	15.7	3.4	10	10
PBS.T vs. ADHD.T	19.1	33.6	-14.5	10	10
HC.T vs. ADHD.T	15.7	33.6	-17.9	10	10

## Sheet: Sheet3
Normality and Lognormality Tests of OFT uprights
	Blank	PBS.T	HC.T	ADHD.T
Test for normal distribution
Anderson-Darling test
A2*	1.488	0.9612	1.215	0.9744
P value	0.0003	0.009	0.0019	0.0083
Passed normality test (alpha=0.05)?	No	No	No	No
P value summary	***	**	**	**
D'Agostino & Pearson test
K2	4.387	6.02	5.375	2.41
P value	0.1115	0.0493	0.0681	0.2996
Passed normality test (alpha=0.05)?	Yes	No	Yes	Yes
P value summary	ns	*	ns	ns
Shapiro-Wilk test
W	0.6733	0.7686	0.7305	0.7953
P value	0.0004	0.006	0.0021	0.0127
Passed normality test (alpha=0.05)?	No	No	No	No
P value summary	***	**	**	*
Kolmogorov-Smirnov test
KS distance	0.3363	0.2556	0.3456	0.3312
P value	0.0021	0.0631	0.0013	0.0027
Passed normality test (alpha=0.05)?	No	Yes	No	No
P value summary	**	ns	**	**
Number of values	10	10	10	10

## Sheet: Sheet4
Normality and Lognormality Tests of OFT uprights
Table Analyzed	OFT直立次数after
Kruskal-Wallis test
P value	0.003
Exact or approximate P value?	Approximate
P value summary	**
Do the medians vary signif. (P < 0.05)?	Yes
Number of groups	4
Kruskal-Wallis statistic	13.91
Data summary
Number of treatments (columns)	4
Number of values (total)	40
Number of families	1
Number of comparisons per family	6
Alpha	0.05
Dunn's multiple comparisons test	Mean rank diff.	Significant?	Summary	Adjusted P Value
Blank vs. PBS.T	-1.05	No	ns	>0.9999	A-B
Blank vs. HC.T	2	No	ns	>0.9999	A-C
Blank vs. ADHD.T	-14.75	Yes	*	0.0197	A-D
PBS.T vs. HC.T	3.05	No	ns	>0.9999	B-C
PBS.T vs. ADHD.T	-13.7	Yes	*	0.0379	B-D
HC.T vs. ADHD.T	-16.75	Yes	**	0.005	C-D
Test details	Mean rank 1	Mean rank 2	Mean rank diff.	n1	n2
Blank vs. PBS.T	17.05	18.1	-1.05	10	10
Blank vs. HC.T	17.05	15.05	2	10	10
Blank vs. ADHD.T	17.05	31.8	-14.75	10	10
PBS.T vs. HC.T	18.1	15.05	3.05	10	10
PBS.T vs. ADHD.T	18.1	31.8	-13.7	10	10
HC.T vs. ADHD.T	15.05	31.8	-16.75	10	10

## Sheet: Sheet5
Normality and Lognormality Tests of NOR time
	Blank	PBS.T	HC.T	ADHD.T
Test for normal distribution
Anderson-Darling test
A2*	0.5342	0.6905	0.8993	0.6862
P value	0.1268	0.0487	0.0133	0.05
Passed normality test (alpha=0.05)?	Yes	No	No	Yes
P value summary	ns	*	*	ns
D'Agostino & Pearson test
K2	1.485	4.752	2.329	2.001
P value	0.4759	0.0929	0.312	0.3677
Passed normality test (alpha=0.05)?	Yes	Yes	Yes	Yes
P value summary	ns	ns	ns	ns
Shapiro-Wilk test
W	0.8596	0.8268	0.8016	0.8273
P value	0.0755	0.0306	0.0151	0.031
Passed normality test (alpha=0.05)?	Yes	No	No	No
P value summary	ns	*	*	*
Kolmogorov-Smirnov test
KS distance	0.1821	0.2517	0.3095	0.2022
P value	>0.1000	0.0722	0.0073	>0.1000
Passed normality test (alpha=0.05)?	Yes	Yes	No	Yes
P value summary	ns	ns	**	ns
Number of values	10	10	10	10

## Sheet: Sheet6
Kruskal-Wallis test of NOR time
Table Analyzed	NOR时间after
Kruskal-Wallis test
P value	0.2663
Exact or approximate P value?	Approximate
P value summary	ns
Do the medians vary signif. (P < 0.05)?	No
Number of groups	4
Kruskal-Wallis statistic	3.956
Data summary
Number of treatments (columns)	4
Number of values (total)	40
Number of families	1
Number of comparisons per family	6
Alpha	0.05
Dunn's multiple comparisons test	Mean rank diff.	Significant?	Summary	Adjusted P Value
Blank vs. PBS.T	-0.1	No	ns	>0.9999	A-B
Blank vs. HC.T	4.15	No	ns	>0.9999	A-C
Blank vs. ADHD.T	-6.05	No	ns	>0.9999	A-D
PBS.T vs. HC.T	4.25	No	ns	>0.9999	B-C
PBS.T vs. ADHD.T	-5.95	No	ns	>0.9999	B-D
HC.T vs. ADHD.T	-10.2	No	ns	0.2906	C-D
Test details	Mean rank 1	Mean rank 2	Mean rank diff.	n1	n2
Blank vs. PBS.T	20	20.1	-0.1	10	10
Blank vs. HC.T	20	15.85	4.15	10	10
Blank vs. ADHD.T	20	26.05	-6.05	10	10
PBS.T vs. HC.T	20.1	15.85	4.25	10	10
PBS.T vs. ADHD.T	20.1	26.05	-5.95	10	10
HC.T vs. ADHD.T	15.85	26.05	-10.2	10	10

## Sheet: Sheet7
Normality and Lognormality Tests of NOR trials
	Blank	PBS.T	HC.T	ADHD.T
Test for normal distribution
Anderson-Darling test
A2*	0.4214	0.5553	0.9107	0.4598
P value	0.2576	0.1132	0.0124	0.2033
Passed normality test (alpha=0.05)?	Yes	Yes	No	Yes
P value summary	ns	ns	*	ns
D'Agostino & Pearson test
K2	0.7084	2.831	5.769	2.539
P value	0.7017	0.2428	0.0559	0.281
Passed normality test (alpha=0.05)?	Yes	Yes	Yes	Yes
P value summary	ns	ns	ns	ns
Shapiro-Wilk test
W	0.8986	0.8616	0.7899	0.8838
P value	0.2113	0.0797	0.0109	0.1441
Passed normality test (alpha=0.05)?	Yes	Yes	No	Yes
P value summary	ns	ns	*	ns
Kolmogorov-Smirnov test
KS distance	0.1819	0.2338	0.284	0.1992
P value	>0.1000	>0.1000	0.0216	>0.1000
Passed normality test (alpha=0.05)?	Yes	Yes	No	Yes
P value summary	ns	ns	*	ns
Number of values	10	10	10	10

## Sheet: Sheet8
Kruskal-Wallis test of NOR trials
Table Analyzed	NOR次数after
Kruskal-Wallis test
P value	0.2337
Exact or approximate P value?	Approximate
P value summary	ns
Do the medians vary signif. (P < 0.05)?	No
Number of groups	4
Kruskal-Wallis statistic	4.27
Data summary
Number of treatments (columns)	4
Number of values (total)	40
Number of families	1
Number of comparisons per family	6
Alpha	0.05
Dunn's multiple comparisons test	Mean rank diff.	Significant?	Summary	Adjusted P Value
Blank vs. PBS.T	2	No	ns	>0.9999	A-B
Blank vs. HC.T	3.8	No	ns	>0.9999	A-C
Blank vs. ADHD.T	-6.2	No	ns	>0.9999	A-D
PBS.T vs. HC.T	1.8	No	ns	>0.9999	B-C
PBS.T vs. ADHD.T	-8.2	No	ns	0.6721	B-D
HC.T vs. ADHD.T	-10	No	ns	0.3157	C-D
Test details	Mean rank 1	Mean rank 2	Mean rank diff.	n1	n2
Blank vs. PBS.T	20.4	18.4	2	10	10
Blank vs. HC.T	20.4	16.6	3.8	10	10
Blank vs. ADHD.T	20.4	26.6	-6.2	10	10
PBS.T vs. HC.T	18.4	16.6	1.8	10	10
PBS.T vs. ADHD.T	18.4	26.6	-8.2	10	10
HC.T vs. ADHD.T	16.6	26.6	-10	10	10

## Sheet: Sheet9
Normality and Lognormality Tests of MBT burials
	Blank	PBS.T	HC.T	ADHD.T
Test for normal distribution
Anderson-Darling test
A2*	0.5729	0.6424	0.3563	0.2468
P value	0.1014	0.0657	0.3803	0.6748
Passed normality test (alpha=0.05)?	Yes	Yes	Yes	Yes
P value summary	ns	ns	ns	ns
D'Agostino & Pearson test
K2	1.85	9.967	0.6983	0.7276
P value	0.3965	0.0069	0.7053	0.695
Passed normality test (alpha=0.05)?	Yes	No	Yes	Yes
P value summary	ns	**	ns	ns
Shapiro-Wilk test
W	0.8616	0.8311	0.9203	0.9399
P value	0.0796	0.0345	0.3594	0.5519
Passed normality test (alpha=0.05)?	Yes	No	Yes	Yes
P value summary	ns	*	ns	ns
Kolmogorov-Smirnov test
KS distance	0.2229	0.2582	0.2176	0.1369
P value	>0.1000	0.0575	>0.1000	>0.1000
Passed normality test (alpha=0.05)?	Yes	Yes	Yes	Yes
P value summary	ns	ns	ns	ns
Number of values	10	10	10	10

## Sheet: Sheet10
Kruskal-Wallis test of MBT burials
Table Analyzed	MBTafter
Kruskal-Wallis test
P value	0.0786
Exact or approximate P value?	Approximate
P value summary	ns
Do the medians vary signif. (P < 0.05)?	No
Number of groups	4
Kruskal-Wallis statistic	6.797
Data summary
Number of treatments (columns)	4
Number of values (total)	40
Number of families	1
Number of comparisons per family	6
Alpha	0.05
Dunn's multiple comparisons test	Mean rank diff.	Significant?	Summary	Adjusted P Value
Blank vs. PBS.T	3.75	No	ns	>0.9999	A-B
Blank vs. HC.T	13.05	No	ns	0.0721	A-C
Blank vs. ADHD.T	4.2	No	ns	>0.9999	A-D
PBS.T vs. HC.T	9.3	No	ns	0.4408	B-C
PBS.T vs. ADHD.T	0.45	No	ns	>0.9999	B-D
HC.T vs. ADHD.T	-8.85	No	ns	0.5311	C-D
Test details	Mean rank 1	Mean rank 2	Mean rank diff.	n1	n2
Blank vs. PBS.T	25.75	22	3.75	10	10
Blank vs. HC.T	25.75	12.7	13.05	10	10
Blank vs. ADHD.T	25.75	21.55	4.2	10	10
PBS.T vs. HC.T	22	12.7	9.3	10	10
PBS.T vs. ADHD.T	22	21.55	0.45	10	10
HC.T vs. ADHD.T	12.7	21.55	-8.85	10	10
