# Supplementary material for: Integrative analysis of intestinal flora and untargeted metabolomics in attention-deficit/hyperactivity disorder
Source: Front Microbiol. 2025 Jan 29;16:1452423. doi: 10.3389/fmicb.2025.1452423 (PMC11817268; doi:10.3389/fmicb.2025.1452423)
Supplement: Supplementary file 3 [file Table_2.xlsx]

## Sheet: OFTbefore
序号	实验信息					总区域				中央						周围
Blank	实验名称	动物名称	实验轨迹	实验平台	实验日期时间	总路程(mm)	总时间(s)	平均速度(mm/s)	Immobility时间(s)	路程(mm)	访问时间(s)	平均速度(mm/s)	进入次数	潜伏期(s)	静止时间(s)	路程(mm)	访问时间(s)	平均速度(mm/s)	进入次数	潜伏期(s)	静止时间(s)		直立次数
1	20230526OFT-NO.2	BLANK-1	BLANK-1-1	实验平台1	2023-05-26 17:28:38	18999.83	299.93	63.35	115.98	0.00	0.00	0.00	0	299.93	0.00	18999.83	299.93	63.35	0	299.93	115.98		4
2	20230526OFT-NO.2	BLANK-2	BLANK-2-1	实验平台1	2023-05-26 17:51:02	22336.69	299.80	74.51	86.73	0.00	0.00	0.00	0	299.80	0.00	22336.69	299.80	74.51	0	299.80	86.73		7
3	20230526OFT-NO.2	BLANK-3	BLANK-3-1	实验平台1	2023-05-26 18:00:21	21344.78	299.79	71.20	103.47	1457.61	9.60	151.83	4	245.10	0.53	19887.16	290.19	68.53	4	246.97	102.93		5
4	20230526OFT-NO.2	BLANK-4	BLANK-4-1	实验平台1	2023-05-26 18:07:39	23420.46	299.80	78.12	91.46	54.95	0.80	68.61	1	183.85	0.00	23365.51	298.99	78.15	1	184.65	91.46		14
5	20230526OFT-NO.2	BLANK-5	BLANK-5-1	实验平台1	2023-05-26 18:16:09	18373.62	300.00	61.25	106.92	0.00	0.00	0.00	0	300.00	0.00	18373.62	300.00	61.25	0	300.00	106.92		16
6	20230526OFT-NO.2	BLANK-6	BLANK-6-1	实验平台1	2023-05-26 18:23:16	15612.55	300.00	52.04	131.20	0.00	0.00	0.00	0	300.00	0.00	15612.55	300.00	52.04	0	300.00	131.20		10
7	20230526OFT-NO.2	BLANK-7	BLANK-7-1	实验平台1	2023-05-26 18:38:04	17276.95	300.00	57.59	120.79	0.00	0.00	0.00	0	300.00	0.00	17276.95	300.00	57.59	0	300.00	120.79		13
8	20230808NO.3OFT before	BLANK-8	BLANK-8-1	实验平台1	2023-08-08 20:31:13	17869.95	300.00	59.57	107.47	805.85	3.73	215.93	3	110.18	0.00	17064.09	296.26	57.60	3	111.78	107.47		9
9	20230808NO.3OFT before	BLANK-9	BLANK-9-1	实验平台1	2023-08-08 20:44:44	21670.24	300.00	72.23	85.86	111.36	1.07	104.38	1	299.20	0.00	21558.88	298.93	72.12	1	0.28	85.86		17
10	20230808NO.3OFT before	BLANK-10	BLANK-10-1	实验平台1	2023-08-08 20:57:55	17629.71	300.00	58.77	86.67	988.72	5.33	185.44	3	49.64	0.00	16640.99	294.66	56.47	3	50.70	86.67		27
PBS.T
1	20230526OFT-NO.2	PBS.T-1	PBS.T-1-1	实验平台1	2023-05-26 16:12:04	19784.19	300.00	65.95	98.12	655.38	5.07	129.32	3	148.85	0.80	19128.80	294.93	64.86	3	149.65	97.32		14
2	20230526OFT-NO.2	PBS.T-2	PBS.T-2-1	实验平台1	2023-05-26 16:20:08	4173.24	300.00	13.91	200.53	0.00	0.00	0.00	0	300.00	0.00	4173.24	300.00	13.91	0	300.00	200.53		3
3	20230526OFT-NO.2	PBS.T-3	PBS.T-3-1	实验平台1	2023-05-26 16:29:34	12967.74	300.00	43.23	133.86	0.00	0.00	0.00	0	300.00	0.00	12967.74	300.00	43.23	0	300.00	133.86		19
4	20230526OFT-NO.2	PBS.T-4	PBS.T-4-1	实验平台1	2023-05-26 16:56:09	24938.33	299.93	83.15	87.22	637.44	5.60	113.83	2	174.52	0.00	24300.90	294.33	82.56	2	177.19	87.22		10
5	20230526OFT-NO.2	PBS.T-5	PBS.T-5-1	实验平台1	2023-05-26 17:11:58	5262.04	300.00	17.54	193.62	0.00	0.00	0.00	0	300.00	0.00	5262.04	300.00	17.54	0	300.00	193.62		0
6	20230526OFT-NO.2	PBS.T-6	PBS.T-6-1	实验平台1	2023-05-26 17:19:08	2736.23	300.00	9.12	225.87	0.00	0.00	0.00	0	300.00	0.00	2736.23	300.00	9.12	0	300.00	225.87		4
7	20230808NO.3OFT before	PBS.T-7	PBS.T-7-1	实验平台1	2023-08-08 19:41:31	23877.98	300.00	79.59	93.33	1346.20	6.67	201.84	4	58.15	0.00	22531.77	293.33	76.81	4	58.95	93.33		24
8	20230808NO.3OFT before	PBS.T-8	PBS.T-8-1	实验平台1	2023-08-08 20:03:18	15359.60	300.00	51.20	120.79	0.00	0.00	0.00	0	300.00	0.00	15359.60	300.00	51.20	0	300.00	120.79		5
9	20230808NO.3OFT before	PBS.T-9	PBS.T-9-1	实验平台1	2023-08-08 20:10:25	20868.89	299.99	69.56	71.47	0.00	0.00	0.00	0	299.99	0.00	20868.89	299.99	69.56	0	299.99	71.47		9
10	20230808NO.3OFT before	PBS.T-10	PBS.T-10-1	实验平台1	2023-08-08 20:17:07	12268.75	300.06	40.89	153.59	0.00	0.00	0.00	0	300.06	0.00	12268.75	300.06	40.89	0	300.06	153.59		9
HC.T
1	20221013OFT SD NO.1	HC.T-1	HC.T-1-1	实验平台1	2022-10-13 10:52:22	10777.90	300.00	35.93	142.65	155.24	1.07	145.64	1	142.42	0.00	10622.66	298.93	35.54	1	143.49	142.65		6
2	20221013OFT SD NO.1	HC.T-2	HC.T-2-1	实验平台1	2022-10-13 11:07:06	14438.34	300.00	48.13	127.73	0.00	0.00	0.00	0	300.00	0.00	14438.34	300.00	48.13	0	300.00	127.73		11
3	20221013OFT SD NO.1	HC.T-3	HC.T-3-1	实验平台1	2022-10-13 12:40:38	14022.81	244.26	57.41	97.07	0.00	0.00	0.00	0	244.26	0.00	14022.81	244.26	57.41	0	244.26	97.07		2
4	20221013OFT SD NO.1	HC.T-4	HC.T-4-1	实验平台1	2022-10-13 11:30:42	22066.20	300.00	73.55	105.07	373.64	5.60	66.74	2	175.80	1.87	21692.55	294.40	73.68	2	180.60	103.21		6
5	20221013OFT SD NO.1	HC.T-5	HC.T-5-1	实验平台1	2022-10-13 17:34:40	10306.36	281.34	36.63	136.00	0.00	0.00	0.00	0	281.34	0.00	10306.36	281.34	36.63	0	281.34	136.00		8
6	20221015NO.1 OFT	HC.T-6	HC.T-6-1	实验平台1	2022-10-15 16:25:34	1070.25	284.88	3.76	249.87	0.00	0.00	0.00	0	284.88	0.00	1070.25	284.88	3.76	0	284.88	249.87		3
7	20230808NO.3OFT before	HC.T-7	HC.T-7-1	实验平台1	2023-08-08 18:17:39	13535.26	300.00	45.12	128.78	540.07	6.13	88.07	1	9.39	0.53	12995.19	293.86	44.22	1	15.52	128.25		15
8	20230808NO.3OFT before	HC.T-8	HC.T-8-1	实验平台1	2023-08-08 18:24:26	11087.29	299.99	36.96	152.79	0.00	0.00	0.00	0	299.99	0.00	11087.29	299.99	36.96	0	299.99	152.79		6
9	20230808NO.3OFT before	HC.T-9	HC.T-9-1	实验平台1	2023-08-08 18:31:05	21858.37	300.00	72.86	102.15	0.00	0.00	0.00	0	300.00	0.00	21858.37	300.00	72.86	0	300.00	102.15		17
10	20230808NO.3OFT before	HC.T-10	HC.T-10-1	实验平台1	2023-08-08 18:45:04	11241.04	300.00	37.47	147.19	18.72	0.80	23.40	1	107.22	0.00	11222.32	299.20	37.51	1	108.02	147.19		12
ADHD.T
1	20221013OFT SD NO.1	ADHD.T-1	ADHD.T-1-1	实验平台1	2022-10-13 11:38:29	19064.01	300.00	63.55	82.13	486.78	2.13	228.22	2	237.65	0.00	18577.23	297.86	62.37	2	238.45	82.13		5
2	20221013OFT SD NO.1	ADHD.T-2	ADHD.T-2-1	实验平台1	2022-10-13 15:10:56	15428.89	299.93	51.44	118.26	207.17	0.80	259.30	1	174.37	0.00	15221.71	299.13	50.89	1	175.17	118.26		5
3	20221013OFT SD NO.1	ADHD.T-3	ADHD.T-3-1	实验平台1	2022-10-13 15:18:10	19883.92	300.00	66.28	72.26	0.00	0.00	0.00	0	300.00	0.00	19883.92	300.00	66.28	0	300.00	72.26		19
4	20221015NO.1 OFT	ADHD.T-4	ADHD.T-4-1	实验平台1	2022-10-15 16:59:04	4143.48	262.97	15.76	206.14	0.00	0.00	0.00	0	262.97	0.00	4143.48	262.97	15.76	0	262.97	206.14		0
5	20221013OFT SD NO.1	ADHD.T-5	ADHD.T-5-1	实验平台1	2022-10-13 15:57:46	17435.88	300.00	58.12	90.14	52.77	1.07	49.50	1	93.08	0.00	17383.10	298.93	58.15	1	94.15	90.14		8
6	20230808NO.3OFT before	ADHD.T-6	ADHD.T-6-1	实验平台1	2023-08-08 18:59:15	21791.08	300.00	72.64	86.93	1846.33	10.67	173.11	5	40.81	1.07	19944.74	289.33	68.93	5	42.68	85.87		18
7	20230808NO.3OFT before	ADHD.T-7	ADHD.T-7-1	实验平台1	2023-08-08 19:06:04	20914.40	300.00	69.72	117.60	647.19	2.67	242.58	2	81.11	0.00	20267.20	297.33	68.16	2	82.18	117.60		11
8	20230808NO.3OFT before	ADHD.T-8	ADHD.T-8-1	实验平台1	2023-08-08 19:20:02	20286.54	300.00	67.62	94.67	1081.84	6.40	168.98	3	23.25	0.00	19204.70	293.59	65.41	3	26.45	94.67		19
9	20230808NO.3OFT before	ADHD.T-9	ADHD.T-9-1	实验平台1	2023-08-08 19:27:21	22739.89	300.00	75.80	79.47	816.96	4.80	170.13	3	183.79	0.00	21922.94	295.19	74.27	3	184.86	79.47		29
10	20230808NO.3OFT before	ADHD.T-10	ADHD.T-10-1	实验平台1	2023-08-08 19:34:22	22557.49	300.00	75.19	89.60	1106.23	12.00	92.18	3	211.22	1.06	21451.25	288.00	74.48	3	213.36	88.54		16

## Sheet: OFTafter
序号	实验信息					总区域				中央						周围
Blank	实验名称	动物名称	实验轨迹	实验平台	实验日期时间	总路程(mm)	总时间(s)	平均速度(mm/s)	Immobility时间(s)	路程(mm)	访问时间(s)	平均速度(mm/s)	进入次数	潜伏期(s)	静止时间(s)	路程(mm)	访问时间(s)	平均速度(mm/s)	进入次数	潜伏期(s)	静止时间(s)		直立次数
1	20230609OFT NO.2after	BLANK-1	BLANK-1-1	实验平台1	2023-06-09 16:40:51	1748.45	300.00	5.83	275.73	0.00	0.00	0.00	0	300.00	0.00	1748.45	300.00	5.83	0	300.00	275.73		1
2	20230609OFT NO.2after	BLANK-2	BLANK-2-1	实验平台1	2023-06-09 17:05:35	2284.75	300.00	7.62	248.78	0.00	0.00	0.00	0	300.00	0.00	2284.75	300.00	7.62	0	300.00	248.78		0
3	20230609OFT NO.2after	BLANK-3	BLANK-3-1	实验平台1	2023-06-09 17:15:27	6460.34	300.00	21.53	220.26	620.13	2.67	232.61	1	14.67	0.00	5840.21	297.33	19.64	1	17.34	220.26		5
4	20230609OFT NO.2after	BLANK-4	BLANK-4-1	实验平台1	2023-06-09 17:26:27	868.95	299.99	2.90	272.51	0.00	0.00	0.00	0	299.99	0.00	868.95	299.99	2.90	0	299.99	272.51		5
5	20230609OFT NO.2after	BLANK-5	BLANK-5-1	实验平台1	2023-06-09 17:36:12	1177.11	299.99	3.92	264.27	0.00	0.00	0.00	0	299.99	0.00	1177.11	299.99	3.92	0	299.99	264.27		0
6	20230609OFT NO.2after	BLANK-6	BLANK-6-1	实验平台1	2023-06-09 17:44:29	2118.77	300.00	7.06	264.27	0.00	0.00	0.00	0	300.00	0.00	2118.77	300.00	7.06	0	300.00	264.27		0
7	20230609OFT NO.2after	BLANK-7	BLANK-7-1	实验平台1	2023-06-09 18:04:37	3092.18	300.00	10.31	252.52	0.00	0.00	0.00	0	300.00	0.00	3092.18	300.00	10.31	0	300.00	252.52		0
8	20230822OFT NO.3after	BLANK-8	BLANK-8-1	实验平台1	2023-08-22 20:21:46	3770.10	300.00	12.57	238.39	0.00	0.00	0.00	0	300.00	0.00	3770.10	300.00	12.57	0	300.00	238.39		2
9	20230822OFT NO.3after	BLANK-9	BLANK-9-1	实验平台1	2023-08-22 20:34:48	1584.31	300.00	5.28	259.73	232.28	3.47	67.00	1	1.90	0.00	1352.03	296.53	4.56	1	5.37	259.73		0
10	20230822OFT NO.3after	BLANK-10	BLANK-10-1	实验平台1	2023-08-22 20:48:01	1462.81	299.99	4.88	264.79	0.00	0.00	0.00	0	299.99	0.00	1462.81	299.99	4.88	0	299.99	264.79		0
PBS.T
1	20230609OFT NO.2after	PBS.T-1	PBS.T-1-1	实验平台1	2023-06-09 15:23:59	4097.75	300.00	13.66	248.28	0.00	0.00	0.00	0	300.00	0.00	4097.75	300.00	13.66	0	300.00	248.28		2
2	20230609OFT NO.2after	PBS.T-2	PBS.T-2-1	实验平台1	2023-06-09 15:32:20	1227.61	300.00	4.09	275.99	0.00	0.00	0.00	0	300.00	0.00	1227.61	300.00	4.09	0	300.00	275.99		2
3	20230609OFT NO.2after	PBS.T-3	PBS.T-3-1	实验平台1	2023-06-09 15:40:17	5540.36	300.00	18.47	223.71	0.00	0.00	0.00	0	300.00	0.00	5540.36	300.00	18.47	0	300.00	223.71		1
4	20230609OFT NO.2after	PBS.T-4	PBS.T-4-1	实验平台1	2023-06-09 16:05:13	2177.96	300.00	7.26	257.33	0.00	0.00	0.00	0	300.00	0.00	2177.96	300.00	7.26	0	300.00	257.33		2
5	20230609OFT NO.2after	PBS.T-5	PBS.T-5-1	实验平台1	2023-06-09 16:23:50	1652.33	300.00	5.51	257.60	0.00	0.00	0.00	0	300.00	0.00	1652.33	300.00	5.51	0	300.00	257.60		0
6	20230609OFT NO.2after	PBS.T-6	PBS.T-6-1	实验平台1	2023-06-09 16:32:09	931.94	300.00	3.11	265.34	0.00	0.00	0.00	0	300.00	0.00	931.94	300.00	3.11	0	300.00	265.34		0
7	20230822OFT NO.3after	PBS.T-7	PBS.T-7-1	实验平台1	2023-08-22 19:34:49	6711.67	300.00	22.37	190.40	0.00	0.00	0.00	0	300.00	0.00	6711.67	300.00	22.37	0	300.00	190.40		2
8	20230822OFT NO.3after	PBS.T-8	PBS.T-8-1	实验平台1	2023-08-22 19:54:33	6885.80	300.00	22.95	206.67	0.00	0.00	0.00	0	300.00	0.00	6885.80	300.00	22.95	0	300.00	206.67		0
9	20230822OFT NO.3after	PBS.T-9	PBS.T-9-1	实验平台1	2023-08-22 20:01:01	2548.36	299.79	8.50	266.73	0.00	0.00	0.00	0	299.79	0.00	2548.36	299.79	8.50	0	299.79	266.73		0
10	20230822OFT NO.3after	PBS.T-10	PBS.T-10-1	实验平台1	2023-08-22 20:07:53	2550.48	299.99	8.50	250.39	0.00	0.00	0.00	0	299.99	0.00	2550.48	299.99	8.50	0	299.99	250.39		1
HC.T
1	20221022OFT NO.1	HC.T-1	HC.T-1-1	实验平台1	2022-10-22 02:11:00	3513.10	299.99	11.71	213.33	0.00	0.00	0.00	0	299.99	0.00	3513.10	299.99	11.71	0	299.99	213.33		0
2	20221022OFT NO.1	HC.T-2	HC.T-2-1	实验平台1	2022-10-22 02:04:26	2022.64	300.00	6.74	250.66	0.00	0.00	0.00	0	300.00	0.00	2022.64	300.00	6.74	0	300.00	250.66		1
3	20221022OFT NO.1	HC.T-3	HC.T-3-1	实验平台1	2022-10-22 01:50:32	5163.75	297.66	17.35	195.53	0.00	0.00	0.00	0	297.66	0.00	5163.75	297.66	17.35	0	297.66	195.53		0
4	20221022OFT NO.1	HC.T-4	HC.T-4-1	实验平台1	2022-10-22 01:57:12	2857.25	299.80	9.53	227.73	0.00	0.00	0.00	0	299.80	0.00	2849.77	299.53	9.51	2	0.30	227.73		3
5	20221022OFT NO.1	HC.T-5	HC.T-5-1	实验平台1	2022-10-22 00:27:29	3822.04	300.00	12.74	250.93	0.00	0.00	0.00	0	300.00	0.00	3822.04	300.00	12.74	0	300.00	250.93		0
6	20221022OFT NO.1	HC.T-6	HC.T-6-1	实验平台1	2022-10-22 00:35:00	1678.77	299.99	5.60	245.85	0.00	0.00	0.00	0	299.99	0.00	1678.77	299.99	5.60	0	299.99	245.85		0
7	20230822OFT NO.3after	HC.T-7	HC.T-7-1	实验平台1	2023-08-22 18:15:04	703.92	299.80	2.35	274.20	0.00	0.00	0.00	0	299.80	0.00	703.92	299.80	2.35	0	299.80	274.20		0
8	20230822OFT NO.3after	HC.T-8	HC.T-8-1	实验平台1	2023-08-22 18:21:23	1336.26	300.00	4.45	266.41	0.00	0.00	0.00	0	300.00	0.00	1336.26	300.00	4.45	0	300.00	266.41		0
9	20230822OFT NO.3after	HC.T-9	HC.T-9-1	实验平台1	2023-08-22 18:28:36	2214.00	300.00	7.38	256.79	0.00	0.00	0.00	0	300.00	0.00	2214.00	300.00	7.38	0	300.00	256.79		2
10	20230822OFT NO.3after	HC.T-10	HC.T-10-1	实验平台1	2023-08-22 18:41:36	2458.67	300.00	8.20	250.12	0.00	0.00	0.00	0	300.00	0.00	2458.67	300.00	8.20	0	300.00	250.12		1
ADHD.T
1	20221022OFT NO.1	ADHD.T-1	ADHD.T-1-1	实验平台1	2022-10-22 01:13:24	22881.10	298.70	76.60	85.10	0.00	0.00	0.00	0	298.70	0.00	22447.34	296.83	75.62	7	53.12	85.10		7
2	20221022OFT NO.1	ADHD.T-2	ADHD.T-2-1	实验平台1	2022-10-22 00:59:20	3996.50	300.00	13.32	251.19	0.00	0.00	0.00	0	300.00	0.00	3996.50	300.00	13.32	0	300.00	251.19		1
3	20221022OFT NO.1	ADHD.T-3	ADHD.T-3-1	实验平台1	2022-10-22 01:06:12	31524.48	300.00	105.08	41.06	0.00	0.00	0.00	0	300.00	0.00	31445.31	299.73	104.91	1	20.01	41.06		2
4	20221022OFT NO.1	ADHD.T-4	ADHD.T-4-1	实验平台1	2022-10-22 01:20:16	8496.82	300.00	28.32	230.67	0.00	0.00	0.00	0	300.00	0.00	8435.75	299.73	28.14	1	11.49	230.67		2
5	20221022OFT NO.1	ADHD.T-5	ADHD.T-5-1	实验平台1	2022-10-22 01:27:21	16207.17	300.00	54.02	139.75	311.66	0.53	583.63	1	289.37	0.00	15489.52	297.06	52.14	10	26.70	139.75		3
6	20230822OFT NO.3after	ADHD.T-6	ADHD.T-6-1	实验平台1	2023-08-22 18:55:02	4056.17	300.00	13.52	233.86	0.00	0.00	0.00	0	300.00	0.00	4056.17	300.00	13.52	0	300.00	233.86		2
7	20230822OFT NO.3after	ADHD.T-7	ADHD.T-7-1	实验平台1	2023-08-22 19:01:31	7151.08	299.80	23.85	201.39	0.00	0.00	0.00	0	299.80	0.00	7151.08	299.80	23.85	0	299.80	201.39		3
8	20230822OFT NO.3after	ADHD.T-8	ADHD.T-8-1	实验平台1	2023-08-22 19:14:52	3802.88	300.00	12.68	240.53	0.00	0.00	0.00	0	300.00	0.00	3802.88	300.00	12.68	0	300.00	240.53		3
9	20230822OFT NO.3after	ADHD.T-9	ADHD.T-9-1	实验平台1	2023-08-22 19:21:31	17263.53	300.00	57.55	107.47	1043.62	9.87	105.77	4	48.85	0.80	16219.91	290.13	55.91	4	50.98	106.67		8
10	20230822OFT NO.3after	ADHD.T-10	ADHD.T-10-1	实验平台1	2023-08-22 19:28:13	12340.07	300.00	41.13	161.59	1054.74	5.34	197.63	4	44.28	0.00	11285.33	294.66	38.30	4	45.88	161.59		8

## Sheet: 体重
	序号		day1	day22	体重差
HC.T	1	HC.T-1	107.75	275.43	167.68
	2	HC.T-2	101.91	283.57	181.66
	3	HC.T-3	97.92	250.04	152.12
	4	HC.T-4	105.11	279.52	174.41
	5	HC.T-5	109.31	289.16	179.85
	6	HC.T-6	99.85	265.39	165.54
	7	HC.T-7	131.1	266.3	135.2
	8	HC.T-8	132.27	285.2	152.93
	9	HC.T-9	120.26	264.1	143.84
	10	HC.T-10	139.63	286.3	146.67
ADHD.T	1	ADHD.T-1	114.17	299.57	185.4
	2	ADHD.T-2	102.9	270.64	167.74
	3	ADHD.T-3	103.98	279.14	175.16
	4	ADHD.T-4	106.24	275.37	169.13
	5	ADHD.T-5	109.22	273.25	164.03
	6	ADHD.T-6	119.97	299.2	179.23
	7	ADHD.T-7	161.69	342.6	180.91
	8	ADHD.T-8	125.65	319.4	193.75
	9	ADHD.T-9	110.53	269	158.47
	10	ADHD.T-10	133.49	276.1	142.61
Blank	1	BLANK-1	121.97	282.53	160.56
	2	BLANK-2	120.84	278.63	157.79
	3	BLANK-3	125.42	290.6	165.18
	4	BLANK-4	130.55	311.34	180.79
	5	BLANK-5	110.43	279.81	169.38
	6	BLANK-6	114.77	285.02	170.25
	7	BLANK-7	109.1	247.42	138.32
	8	BLANK-8	121.36	275.4	154.04
	9	BLANK-9	129.94	287.5	157.56
	10	BLANK-10	116.37	264.1	147.73
PBS.T	1	PBS.T-1	127.65	303.17	175.52
	2	PBS.T-2	120.47	294.46	173.99
	3	PBS.T-3	110.55	251.54	140.99
	4	PBS.T-4	119.6	287.79	168.19
	5	PBS.T-5	109.44	258.42	148.98
	6	PBS.T-6	111.19	244.01	132.82
	7	PBS.T-7	136.96	290.5	153.54
	8	PBS.T-8	126.41	264.7	138.29
	9	PBS.T-9	113.77	261.3	147.53
	10	PBS.T-10	166.76	348.9	182.14

## Sheet: NOR测试before
序号	实验信息					总区域				A物体										箱区										C物体
Blank	实验名称	动物名称	实验轨迹	实验平台	实验日期时间	总路程(mm)	总时间(s)	平均速度(mm/s)	Immobility时间(s)	路程(mm)	访问时间(s)	平均速度(mm/s)	进入次数	潜伏期(s)	静止时间(s)	头部探究次数	头部探究时间(s)	头部探究潜伏期(s)	富集分数	路程(mm)	访问时间(s)	平均速度(mm/s)	进入次数	潜伏期(s)	静止时间(s)	头部探究次数	头部探究时间(s)	头部探究潜伏期(s)	富集分数	路程(mm)	访问时间(s)	平均速度(mm/s)	进入次数	潜伏期(s)	静止时间(s)	头部探究次数	头部探究时间(s)	头部探究潜伏期(s)	富集分数		时间	次数	路程
1	20230528NOR测试 NO.2	BLANK-1	BLANK-1-1	实验平台1	2023-04-27 12:14:17	6006.85	299.80	20.04	200.60	0.00	0.00	0.00	0	299.80	0.00	0	0.00	299.80	0.00	6006.85	299.80	20.04	0	299.80	200.60	0	0.00	299.80	1.11	0.00	0.00	0.00	0	299.80	0.00	0	0.00	299.80	0.00		0	0	0
2	20230528NOR测试 NO.2	BLANK-2	BLANK-2-1	实验平台1	2023-04-27 12:38:43	14566.74	300.00	48.56	124.79	299.01	11.46	26.09	5	13.40	3.73	1	0.80	254.73	0.70	14267.74	288.54	49.45	5	16.07	121.06	0	0.00	300.00	1.07	0.00	0.00	0.00	0	300.00	0.00	8	10.13	125.40	0.00		12.46	6	0
3	20230528NOR测试 NO.2	BLANK-3	BLANK-3-1	实验平台1	2023-04-27 12:46:40	13203.76	299.79	44.04	116.33	446.90	14.67	30.47	5	18.95	2.40	0	0.00	299.79	0.90	12756.87	285.13	44.74	5	20.55	113.93	0	0.00	299.79	1.06	0.00	0.00	0.00	0	299.79	0.00	0	0.00	299.79	0.00		0	0	0
4	20230528NOR测试 NO.2	BLANK-4	BLANK-4-1	实验平台1	2023-04-27 12:54:48	9249.12	300.00	30.83	173.61	161.21	3.47	46.50	2	2.73	0.53	0	0.00	300.00	0.21	9087.91	296.53	30.65	2	4.60	173.08	0	0.00	300.00	1.10	0.00	0.00	0.00	0	300.00	0.00	1	1.07	4.86	0.00		4.47	3	0
5	20230528NOR测试 NO.2	BLANK-5	BLANK-5-1	实验平台1	2023-04-27 13:03:07	10003.02	300.00	33.34	176.54	34.56	2.13	16.20	1	26.16	0.80	0	0.00	300.00	0.13	9968.46	297.86	33.47	1	28.30	175.74	0	0.00	300.00	1.10	0.00	0.00	0.00	0	300.00	0.00	1	2.67	148.30	0.00		3.13	2	0
6	20230528NOR测试 NO.2	BLANK-6	BLANK-6-1	实验平台1	2023-04-27 13:11:32	9928.53	300.00	33.10	160.25	152.11	5.86	25.94	2	83.26	1.60	0	0.00	300.00	0.36	9776.42	294.13	33.24	2	85.66	158.65	0	0.00	300.00	1.09	0.00	0.00	0.00	0	300.00	0.00	2	3.73	105.66	0.00		6.86	3	0
7	20230528NOR测试 NO.2	BLANK-7	BLANK-7-1	实验平台1	2023-04-27 13:26:55	12771.64	299.99	42.57	126.40	328.23	9.87	33.27	7	78.18	0.53	1	1.33	176.85	0.60	12443.40	290.13	42.89	7	82.71	125.86	0	0.00	299.99	1.07	0.00	0.00	0.00	0	299.99	0.00	3	8.27	145.11	0.00		10.87	8	0
8	20230810NOR测试NO.3before	BLANK-8	BLANK-8-1	实验平台1	2023-08-10 16:36:14	5010.80	298.59	16.78	198.38	0.00	0.00	0.00	0	298.59	0.00	0	0.00	298.59	0.00	5010.80	298.59	16.78	0	298.59	198.38	0	0.00	298.59	1.11	0.00	0.00	0.00	0	298.59	0.00	1	4.33	46.40	0.00		1	1	0
9	20230810NOR测试NO.3before	BLANK-9	BLANK-9-1	实验平台1	2023-08-10 16:49:28	8636.39	300.00	28.79	158.06	251.65	4.80	52.43	3	11.24	0.00	0	0.00	300.00	0.29	8384.73	295.20	28.40	3	13.11	158.06	0	0.00	300.00	1.09	0.00	0.00	0.00	0	300.00	0.00	3	6.66	63.98	0.00		5.8	4	0
10	20230810NOR测试NO.3before	BLANK-10	BLANK-10-1	实验平台1	2023-08-10 17:03:40	7640.37	299.80	25.49	184.33	0.00	0.00	0.00	0	299.80	0.00	0	0.00	299.80	0.00	7640.37	299.80	25.49	0	299.80	184.33	0	0.00	299.80	1.11	0.00	0.00	0.00	0	299.80	0.00	0	0.00	299.80	0.00		0	0	0
PBS.T
1	20230528NOR测试 NO.2	PBS.T-1	PBS.T-1-1	实验平台1	2023-04-27 11:40:54	14613.42	299.99	48.71	127.19	110.72	5.60	19.78	2	8.81	3.20	0	0.00	299.99	0.34	14502.70	294.40	49.26	2	11.75	123.99	0	0.00	299.99	1.09	0.00	0.00	0.00	0	299.99	0.00	2	2.66	260.28	0.00		6.6	3	0
2	20230528NOR测试 NO.2	PBS.T-2	PBS.T-2-1	实验平台1	2023-04-27 11:48:48	12145.56	300.00	40.49	137.59	199.10	7.20	27.65	4	36.80	3.47	0	0.00	300.00	0.44	11946.47	292.80	40.80	4	37.87	134.12	0	0.00	300.00	1.08	0.00	0.00	0.00	0	300.00	0.00	5	10.93	7.20	0.00		8.2	5	0
3	20230528NOR测试 NO.2	PBS.T-3	PBS.T-3-1	实验平台1	2023-04-27 11:56:35	9575.86	299.99	31.92	152.00	317.63	15.74	20.19	3	9.64	7.73	1	0.80	8.84	0.96	9117.77	280.53	32.50	4	11.51	144.26	1	1.87	27.77	1.04	140.46	3.73	37.63	1	25.91	0.00	5	11.46	25.11	0.26		16.74	4	318.63
4	20230528NOR测试 NO.2	PBS.T-4	PBS.T-4-1	实验平台1	2023-04-27 11:01:03	16209.08	300.00	54.03	134.38	256.87	5.33	48.18	3	14.44	1.07	0	0.00	300.00	0.33	15932.60	293.60	54.27	4	16.84	132.78	0	0.00	300.00	1.09	19.61	1.07	18.38	1	56.31	0.53	5	8.53	55.77	0.07		6.33	4	257.87
5	20230528NOR测试 NO.2	PBS.T-5	PBS.T-5-1	实验平台1	2023-04-27 11:17:31	4993.86	299.98	16.65	196.54	0.00	0.00	0.00	0	299.98	0.00	0	0.00	299.98	0.00	4993.86	299.98	16.65	0	299.98	196.54	0	0.00	299.98	1.11	0.00	0.00	0.00	0	299.98	0.00	0	0.00	299.98	0.00		0	0	0
6	20230528NOR测试 NO.2	PBS.T-6	PBS.T-6-1	实验平台1	2023-04-27 11:25:00	12110.59	299.99	40.37	150.12	0.00	0.00	0.00	0	299.99	0.00	0	0.00	299.99	0.00	12110.59	299.99	40.37	0	299.99	150.12	0	0.00	299.99	1.11	0.00	0.00	0.00	0	299.99	0.00	3	7.47	42.14	0.00		1	1	0
7	20230810NOR测试NO.3before	PBS.T-7	PBS.T-7-1	实验平台1	2023-06-24 19:39:33	8912.53	300.00	29.71	144.52	456.65	10.13	45.06	7	63.75	0.53	0	0.00	300.00	0.62	8455.87	289.86	29.17	7	68.02	143.99	0	0.00	300.00	1.07	0.00	0.00	0.00	0	300.00	0.00	1	2.93	87.22	0.00		11.13	8	0
8	20230810NOR测试NO.3before	PBS.T-8	PBS.T-8-1	实验平台1	2023-08-10 16:09:10	13191.57	299.81	44.00	124.94	172.23	7.52	22.89	5	32.84	2.67	0	0.00	299.81	0.46	13019.34	292.28	44.54	5	34.45	122.26	1	0.55	33.91	1.08	0.00	0.00	0.00	0	299.81	0.00	3	3.47	50.96	0.00		8.52	6	0
9	20230810NOR测试NO.3before	PBS.T-9	PBS.T-9-1	实验平台1	2023-08-10 16:15:57	7005.96	299.93	23.36	187.12	125.29	4.53	27.63	1	10.41	1.60	0	0.00	299.93	0.28	6880.67	295.39	23.29	1	14.94	185.52	0	0.00	299.93	1.09	0.00	0.00	0.00	0	299.93	0.00	0	0.00	299.93	0.00		0	0	0
10	20230810NOR测试NO.3before	PBS.T-10	PBS.T-10-1	实验平台1	2023-08-10 16:22:42	2331.42	300.00	7.77	234.54	0.00	0.00	0.00	0	300.00	0.00	0	0.00	300.00	0.00	2331.42	300.00	7.77	0	300.00	234.54	0	0.00	300.00	1.11	0.00	0.00	0.00	0	300.00	0.00	0	0.00	300.00	0.00		0	0	0
HC.T
1	20221015NOR测试 NO.1	HC.T-1	HC.T-1-1	实验平台1	2022-10-10 01:48:48	4947.35	299.99	16.49	208.54	8.56	0.80	10.70	1	3.49	0.53	0	0.00	299.99	0.05	4853.44	295.46	16.43	2	4.28	205.87	0	0.00	299.99	1.09	85.35	3.73	22.86	1	144.82	2.13	0	0.00	299.99	0.26		0	0	9.56
2	20221015NOR测试 NO.1	HC.T-2	HC.T-2-1	实验平台1	2022-10-10 01:32:01	8830.72	300.00	29.44	182.66	0.00	0.00	0.00	0	300.00	0.00	0	0.00	300.00	0.00	8830.72	300.00	29.44	0	300.00	182.66	0	0.00	300.00	1.11	0.00	0.00	0.00	0	300.00	0.00	0	0.00	300.00	0.00		0	0	0
3	20221015NOR测试 NO.1	HC.T-3	HC.T-3-1	实验平台1	2022-10-10 01:24:12	10400.08	299.99	34.67	156.02	70.07	1.87	37.55	2	94.41	0.00	0	0.00	299.99	0.11	10196.43	290.13	35.14	4	72.81	152.29	0	0.00	299.99	1.07	133.58	8.00	16.70	2	65.88	3.73	0	0.00	299.99	0.55		0	0	71.07
4	20221015NOR测试 NO.1	HC.T-4	HC.T-4-1	实验平台1	2022-10-10 00:57:55	11076.69	299.99	36.92	170.67	47.78	2.40	19.91	1	295.25	1.07	0	0.00	299.99	0.15	10890.33	293.06	37.16	5	46.46	167.46	0	0.00	299.99	1.09	138.58	4.54	30.56	4	45.39	2.14	0	0.00	299.99	0.31		0	0	48.78
5	20221015NOR测试 NO.1	HC.T-5	HC.T-5-1	实验平台1	2022-10-10 02:54:25	2198.84	300.00	7.33	261.60	0.00	0.00	0.00	0	300.00	0.00	0	0.00	300.00	0.00	2198.84	300.00	7.33	0	300.00	261.60	0	0.00	300.00	1.11	0.00	0.00	0.00	0	300.00	0.00	0	0.00	300.00	0.00		0	0	0
6	20221015NOR测试 NO.1	HC.T-6	HC.T-6-1	实验平台1	2022-10-10 02:22:47	7093.04	300.00	23.64	203.46	0.00	0.00	0.00	0	300.00	0.00	0	0.00	300.00	0.00	7049.91	296.53	23.77	1	102.42	201.06	0	0.00	300.00	1.10	43.14	3.47	12.44	1	98.95	2.40	0	0.00	300.00	0.24		0	0	1
7	20230810NOR测试NO.3before	HC.T-7	HC.T-7-1	实验平台1	2023-06-24 18:16:18	6845.45	300.00	22.82	199.47	240.45	7.47	32.21	4	113.89	1.33	0	0.00	300.00	0.46	6605.00	292.53	22.58	4	117.36	198.13	0	0.00	300.00	1.08	0.00	0.00	0.00	0	300.00	0.00	1	3.20	91.76	0.00		8.47	5	0
8	20230810NOR测试NO.3before	HC.T-8	HC.T-8-1	实验平台1	2023-06-24 18:23:14	7753.97	299.99	25.85	169.31	0.00	0.00	0.00	0	299.99	0.00	0	0.00	299.99	0.00	7753.97	299.99	25.85	0	299.99	169.31	0	0.00	299.99	1.11	0.00	0.00	0.00	0	299.99	0.00	2	5.33	224.54	0.00		1	1	0
9	20230810NOR测试NO.3before	HC.T-9	HC.T-9-1	实验平台1	2023-06-24 18:29:46	6558.24	300.00	21.86	195.73	0.00	0.00	0.00	0	300.00	0.00	0	0.00	300.00	0.00	6558.24	300.00	21.86	0	300.00	195.73	0	0.00	300.00	1.11	0.00	0.00	0.00	0	300.00	0.00	0	0.00	300.00	0.00		0	0	0
10	20230810NOR测试NO.3before	HC.T-10	HC.T-10-1	实验平台1	2023-06-24 18:43:29	1503.45	300.00	5.01	257.33	0.00	0.00	0.00	0	300.00	0.00	0	0.00	300.00	0.00	1503.45	300.00	5.01	0	300.00	257.33	0	0.00	300.00	1.11	0.00	0.00	0.00	0	300.00	0.00	0	0.00	300.00	0.00		0	0	0
ADHD.T
1	20221015NOR测试 NO.1	ADHD.T-1	ADHD.T-1-1	实验平台1	2022-10-10 00:41:46	16104.64	300.00	53.68	119.75	566.78	20.53	27.61	13	25.07	7.73	0	0.00	300.00	1.26	15090.34	271.20	55.64	20	26.40	109.88	0	0.00	300.00	1.01	447.52	8.27	54.13	7	31.20	2.14	1	0.53	133.87	0.56		21.53	14	567.78
2	20221015NOR测试 NO.1	ADHD.T-2	ADHD.T-2-1	实验平台1	2022-10-10 03:09:41	9775.98	300.00	32.59	166.66	130.45	3.74	34.93	3	27.78	0.53	0	0.00	300.00	0.23	9414.33	289.33	32.54	7	0.59	162.93	0	0.00	300.00	1.07	231.20	6.93	33.34	3	10.72	3.20	1	1.06	234.45	0.48		4.74	4	131.45
3	20221015NOR测试 NO.1	ADHD.T-3	ADHD.T-3-1	实验平台1	2022-10-10 03:38:44	17799.62	300.00	59.33	91.73	721.72	17.60	41.01	13	19.25	3.20	0	0.00	300.00	1.08	15607.84	246.66	63.28	37	13.39	81.86	0	0.00	300.00	0.91	1470.07	35.73	41.14	24	11.78	6.67	0	0.00	300.00	2.47		0	0	722.72
4	20221015NOR测试 NO.1	ADHD.T-4	ADHD.T-4-1	实验平台1	2022-10-10 02:38:15	2982.90	300.00	9.94	237.06	0.00	0.00	0.00	0	300.00	0.00	0	0.00	300.00	0.00	2982.90	300.00	9.94	0	300.00	237.06	0	0.00	300.00	1.11	0.00	0.00	0.00	0	300.00	0.00	0	0.00	300.00	0.00		0	0	0
5	20221015NOR测试 NO.1	ADHD.T-5	ADHD.T-5-1	实验平台1	2022-10-10 03:26:32	10170.21	300.00	33.90	156.80	64.15	1.87	34.38	1	14.71	0.00	0	0.00	300.00	0.11	9955.27	294.93	33.75	3	16.57	156.80	0	0.00	300.00	1.09	150.79	3.20	47.14	2	24.84	0.00	0	0.00	300.00	0.22		0	0	65.15
6	20230810NOR测试NO.3before	ADHD.T-6	ADHD.T-6-1	实验平台1	2023-06-24 18:57:30	11082.91	300.00	36.94	128.79	359.22	7.20	49.90	6	92.04	2.13	0	0.00	300.00	0.44	10723.69	292.80	36.62	6	93.37	126.65	0	0.00	300.00	1.08	0.00	0.00	0.00	0	300.00	0.00	5	12.39	48.30	0.00		8.2	7	0
7	20230810NOR测试NO.3before	ADHD.T-7	ADHD.T-7-1	实验平台1	2023-06-24 19:05:31	5269.03	300.00	17.56	193.06	120.73	3.47	34.82	1	128.84	1.33	0	0.00	300.00	0.21	5148.30	296.53	17.36	1	132.30	191.73	0	0.00	300.00	1.10	0.00	0.00	0.00	0	300.00	0.00	0	0.00	300.00	0.00		0	0	0
8	20230810NOR测试NO.3before	ADHD.T-8	ADHD.T-8-1	实验平台1	2023-06-24 19:19:11	7342.66	299.99	24.48	169.31	216.49	6.93	31.23	4	3.47	1.87	0	0.00	299.99	0.42	7126.16	293.06	24.32	4	4.01	167.44	0	0.00	299.99	1.09	0.00	0.00	0.00	0	299.99	0.00	1	1.07	16.28	0.00		7.93	5	0
9	20230810NOR测试NO.3before	ADHD.T-9	ADHD.T-9-1	实验平台1	2023-06-24 19:25:56	7954.70	299.99	26.52	163.98	203.12	3.74	54.38	3	11.48	0.00	0	0.00	299.99	0.23	7751.58	296.26	26.16	3	13.88	163.98	0	0.00	299.99	1.10	0.00	0.00	0.00	0	299.99	0.00	2	3.73	20.28	0.00		4.74	4	0
10	20230810NOR测试NO.3before	ADHD.T-10	ADHD.T-10-1	实验平台1	2023-06-24 19:32:52	14050.19	299.99	46.83	113.60	995.41	24.00	41.48	13	9.66	6.40	0	0.00	299.99	1.47	12843.79	269.60	47.64	17	10.46	104.80	1	1.07	285.66	1.00	210.98	6.40	32.98	4	40.59	2.40	8	12.80	14.73	0.44		25	14	996.41

## Sheet: NOR训练after
序号	实验信息					总区域				A物体										箱区										B物体
Blank	实验名称	动物名称	实验轨迹	实验平台	实验日期时间	总路程(mm)	总时间(s)	平均速度(mm/s)	Immobility时间(s)	路程(mm)	访问时间(s)	平均速度(mm/s)	进入次数	潜伏期(s)	静止时间(s)	头部探究次数	头部探究时间(s)	头部探究潜伏期(s)	富集分数	路程(mm)	访问时间(s)	平均速度(mm/s)	进入次数	潜伏期(s)	静止时间(s)	头部探究次数	头部探究时间(s)	头部探究潜伏期(s)	富集分数	路程(mm)	访问时间(s)	平均速度(mm/s)	进入次数	潜伏期(s)	静止时间(s)	头部探究次数	头部探究时间(s)	头部探究潜伏期(s)	富集分数		时间	次数	路程
1	20230618NOR训练after NO.2	BLANK-1	BLANK-1-1	实验平台1	2023-06-18 17:13:08	2973.15	599.98	4.96	530.93	39.85	2.13	18.67	1	320.26	1.07	0	0.00	599.98	0.07	0.00	0.00	0.00	0	599.98	0.00	0	0.00	599.98	0.00	2933.30	597.85	4.91	1	322.39	529.86	0	0.00	599.98	1.11		3.13	2	40.85
2	20230618NOR训练after NO.2	BLANK-2	BLANK-2-1	实验平台1	2023-06-18 17:52:56	2358.28	598.75	3.94	524.07	0.00	0.00	0.00	0	598.75	0.00	0	0.00	598.75	0.00	0.00	0.00	0.00	0	598.75	0.00	0	0.00	598.75	0.00	2358.28	598.75	3.94	0	598.75	524.07	0	0.00	598.75	1.12		1	0	1
3	20230618NOR训练after NO.2	BLANK-3	BLANK-3-1	实验平台1	2023-06-18 18:05:48	14285.85	599.98	23.81	347.74	371.35	16.00	23.21	6	21.65	6.67	1	0.53	148.85	0.49	709.00	18.14	39.09	8	10.71	3.20	1	0.53	77.92	0.56	13205.51	565.85	23.34	14	13.38	337.87	1	0.80	150.98	1.06		17	7	372.35
4	20230618NOR训练after NO.2	BLANK-4	BLANK-4-1	实验平台1	2023-06-18 18:18:54	2504.02	598.69	4.18	526.43	37.22	3.20	11.63	1	593.54	1.87	0	0.00	598.69	0.10	0.00	0.00	0.00	0	598.69	0.00	0	0.00	598.69	0.00	2466.80	595.49	4.14	1	596.74	524.56	0	0.00	598.69	1.11		4.2	2	38.22
5	20230618NOR训练after NO.2	BLANK-5	BLANK-5-1	实验平台1	2023-06-18 18:33:24	1597.95	599.98	2.66	545.86	16.97	0.53	31.89	1	4.85	0.00	0	0.00	599.98	0.02	0.00	0.00	0.00	0	599.98	0.00	0	0.00	599.98	0.00	1580.98	599.45	2.64	1	5.38	545.86	0	0.00	599.98	1.12		1.53	2	17.97
6	20230618NOR训练after NO.2	BLANK-6	BLANK-6-1	实验平台1	2023-06-18 18:48:35	11203.14	598.73	18.71	407.82	728.64	24.80	29.38	11	11.53	7.74	0	0.00	598.73	0.76	730.97	24.54	29.79	12	21.40	6.93	1	0.80	286.19	0.75	9743.53	549.39	17.74	23	13.93	393.15	1	0.80	278.46	1.03		25.8	12	729.64
7	20230618NOR训练after NO.2	BLANK-7	BLANK-7-1	实验平台1	2023-06-18 19:15:19	4802.56	599.98	8.00	456.25	0.00	0.00	0.00	0	599.98	0.00	0	0.00	599.98	0.00	0.00	0.00	0.00	0	599.98	0.00	0	0.00	599.98	0.00	4802.56	599.98	8.00	0	599.98	456.25	0	0.00	599.98	1.12		1	0	1
8	20230830NOR训练NO.3 before	BLANK-8	BLANK-8-1	实验平台1	2023-08-12 07:55:18	6191.14	599.92	10.32	472.38	255.00	4.54	56.22	4	11.76	0.00	0	0.00	599.92	0.14	125.75	2.67	47.15	2	9.90	0.00	0	0.00	599.92	0.08	5810.40	592.71	9.80	6	10.96	472.38	0	0.00	599.92	1.11		5.54	5	256
9	20230830NOR训练NO.3 before	BLANK-9	BLANK-9-1	实验平台1	2023-08-12 08:20:58	7768.96	599.98	12.95	418.82	427.64	10.13	42.20	4	48.57	0.53	0	0.00	599.98	0.31	101.64	2.13	47.69	2	101.90	0.00	0	0.00	599.98	0.07	7239.68	587.72	12.32	6	52.83	418.29	0	0.00	599.98	1.10		11.13	5	428.64
10	20230830NOR训练NO.3 before	BLANK-10	BLANK-10-1	实验平台1	2023-08-12 08:47:24	13289.08	599.78	22.16	327.54	524.31	13.07	40.13	8	5.62	1.60	1	0.80	4.82	0.40	277.84	7.20	38.59	4	172.29	0.53	1	0.53	464.61	0.22	12486.94	579.52	21.55	12	7.75	325.41	0	0.00	599.78	1.08		14.07	9	525.31
PBS.T
1	20230618NOR训练after NO.2	PBS.T-1	PBS.T-1-1	实验平台1	2023-04-29 08:32:40	4616.08	599.99	7.69	502.66	120.43	2.93	41.07	3	20.05	0.53	0	0.00	599.99	0.09	0.00	0.00	0.00	0	599.99	0.00	0	0.00	599.99	0.00	4495.66	597.05	7.53	3	22.19	502.12	0	0.00	599.99	1.11		3.93	4	121.43
2	20230618NOR训练after NO.2	PBS.T-2	PBS.T-2-1	实验平台1	2023-04-29 08:46:01	5113.14	599.87	8.52	437.62	0.00	0.00	0.00	0	599.87	0.00	0	0.00	599.87	0.00	49.33	4.53	10.88	2	5.64	2.93	0	0.00	599.87	0.14	5063.81	595.34	8.51	2	7.24	434.69	1	0.53	63.51	1.11		1	1	1
3	20230618NOR训练after NO.2	PBS.T-3	PBS.T-3-1	实验平台1	2023-06-18 15:39:47	10659.02	599.92	17.77	382.79	463.21	19.73	23.48	9	2.19	7.73	0	0.00	599.92	0.60	264.53	8.27	32.00	5	467.11	3.47	0	0.00	599.92	0.25	9931.29	571.92	17.36	14	3.26	371.59	1	0.80	389.45	1.07		20.73	10	464.21
4	20230618NOR训练after NO.2	PBS.T-4	PBS.T-4-1	实验平台1	2023-06-18 16:19:47	7320.31	598.69	12.23	412.25	65.78	1.87	35.22	1	10.98	1.07	0	0.00	598.69	0.06	0.00	0.00	0.00	0	598.69	0.00	0	0.00	598.69	0.00	7254.53	596.82	12.16	1	12.85	411.18	0	0.00	598.69	1.12		2.87	2	66.78
5	20230618NOR训练after NO.2	PBS.T-5	PBS.T-5-1	实验平台1	2023-06-18 16:46:15	3379.18	598.66	5.64	496.26	0.00	0.00	0.00	0	598.66	0.00	0	0.00	598.66	0.00	22.26	0.54	41.52	2	77.38	0.00	0	0.00	598.66	0.02	3356.92	598.13	5.61	2	77.64	496.26	0	0.00	598.66	1.12		1	1	1
6	20230618NOR训练after NO.2	PBS.T-6	PBS.T-6-1	实验平台1	2023-06-18 16:59:16	4174.98	599.98	6.96	478.12	28.19	1.33	21.15	2	38.99	0.53	1	0.80	62.46	0.04	633.12	117.33	5.40	21	42.46	96.27	14	26.13	41.66	3.59	3513.67	481.32	7.30	23	40.06	381.32	8	7.47	159.26	0.90		2.33	3	29.19
7	20230830NOR训练NO.3 before	PBS.T-7	PBS.T-7-1	实验平台1	2023-08-12 06:25:27	6402.94	599.98	10.67	458.69	320.66	11.60	27.65	9	6.97	3.33	1	0.53	566.75	0.35	120.49	3.20	37.62	3	3.50	0.53	0	0.00	599.98	0.10	5961.79	585.18	10.19	11	5.90	454.82	1	0.53	594.15	1.09		12.6	10	321.66
8	20230830NOR训练NO.3 before	PBS.T-8	PBS.T-8-1	实验平台1	2023-08-12 07:02:54	5862.25	599.98	9.77	463.71	0.00	0.00	0.00	0	599.98	0.00	0	0.00	599.98	0.00	66.47	1.07	62.36	1	1.07	0.00	0	0.00	599.98	0.03	5795.79	598.91	9.68	1	2.13	463.71	0	0.00	599.98	1.12		1	1	1
9	20230830NOR训练NO.3 before	PBS.T-9	PBS.T-9-1	实验平台1	2023-08-12 07:16:03	19528.46	590.89	33.05	269.16	977.60	20.53	47.62	20	42.68	1.60	0	0.00	590.89	0.64	1284.06	27.73	46.30	14	19.21	2.67	1	1.07	262.61	0.86	17266.78	542.63	31.82	34	22.15	264.90	1	0.53	239.41	1.03		21.53	21	978.6
10	20230830NOR训练NO.3 before	PBS.T-10	PBS.T-10-1	实验平台1	2023-08-12 07:28:48	5920.45	599.98	9.87	455.44	55.30	2.13	25.91	1	19.75	0.80	0	0.00	599.98	0.07	0.00	0.00	0.00	0	599.98	0.00	0	0.00	599.98	0.00	5865.15	597.85	9.81	1	21.88	454.64	0	0.00	599.98	1.11		3.13	2	56.3
HC.T
1	20221104NOR训练 NO.1	HC.T-1	HC.T-1-1	实验平台1	2022-11-04 14:48:09	5229.42	599.99	8.72	438.38	15.52	0.53	29.17	1	491.24	0.00	0	0.00	599.99	0.01	112.43	5.06	22.20	9	10.45	0.00	2	1.60	14.45	0.11	5101.47	594.39	8.58	10	10.98	438.38	0	0.00	599.99	1.17		1.53	2	16.52
2	20221104NOR训练 NO.1	HC.T-2	HC.T-2-1	实验平台1	2022-11-04 15:13:34	1966.92	599.98	3.28	532.24	96.75	5.07	19.09	4	11.77	2.40	1	0.80	45.37	0.11	0.00	0.00	0.00	0	599.98	0.00	0	0.00	599.98	0.00	1870.17	594.91	3.14	4	13.10	529.84	1	0.53	48.30	1.17		6.07	5	97.75
3	20221104NOR训练 NO.1	HC.T-3	HC.T-3-1	实验平台1	2022-11-04 15:28:05	3459.23	599.98	5.77	495.73	0.00	0.00	0.00	0	599.98	0.00	0	0.00	599.98	0.00	0.00	0.00	0.00	0	599.98	0.00	0	0.00	599.98	0.00	3459.23	599.98	5.77	0	599.98	495.73	0	0.00	599.98	1.18		1	0	1
4	20221104NOR训练 NO.1	HC.T-4	HC.T-4-1	实验平台1	2022-11-04 15:42:15	2773.72	599.98	4.62	512.49	32.91	1.07	30.84	1	403.73	0.00	0	0.00	599.98	0.02	13.64	0.80	17.05	1	2.94	0.53	0	0.00	599.98	0.02	2727.18	598.12	4.56	2	3.74	511.95	0	0.00	599.98	1.18		2.07	2	33.91
5	20221104NOR训练 NO.1	HC.T-5	HC.T-5-1	实验平台1	2022-11-04 19:18:07	1017.89	599.98	1.70	563.72	93.88	126.40	0.74	8	13.13	122.93	6	7.20	6.73	2.73	0.00	0.00	0.00	0	599.98	0.00	0	0.00	599.98	0.00	924.01	473.59	1.95	8	32.60	440.79	3	110.13	17.93	0.93		127.4	9	94.88
6	20221104NOR训练 NO.1	HC.T-6	HC.T-6-1	实验平台1	2022-11-04 19:31:54	3408.72	599.98	5.68	490.93	0.00	0.00	0.00	0	599.98	0.00	1	0.53	302.72	0.00	48.41	4.54	10.67	3	9.40	3.20	0	0.00	599.98	0.10	3360.31	595.45	5.64	3	13.39	487.73	0	0.00	599.98	1.17		1	1	1
7	20230830NOR训练NO.3 before	HC.T-7	HC.T-7-1	实验平台1	2023-08-12 02:52:19	9332.62	599.99	15.55	418.65	332.80	11.47	29.02	7	26.98	2.67	0	0.00	599.99	0.35	83.60	1.87	44.78	1	6.45	0.00	0	0.00	599.99	0.06	8916.22	586.65	15.20	8	8.31	415.99	0	0.00	599.99	1.09		12.47	8	333.8
8	20230830NOR训练NO.3 before	HC.T-8	HC.T-8-1	实验平台1	2023-08-12 03:04:46	5465.50	599.78	9.11	422.20	0.00	0.00	0.00	0	599.78	0.00	0	0.00	599.78	0.00	84.25	1.60	52.59	0	599.78	0.53	0	0.00	599.78	0.05	5381.25	598.18	9.00	1	1.92	421.67	0	0.00	599.78	1.12		1	1	1
9	20230830NOR训练NO.3 before	HC.T-9	HC.T-9-1	实验平台1	2023-08-12 03:17:31	23633.50	599.98	39.39	223.87	1328.95	27.21	48.85	30	47.73	1.60	2	1.06	51.47	0.83	1156.60	22.94	50.42	23	10.93	1.07	1	0.53	505.32	0.70	21147.94	549.83	38.46	53	11.73	221.21	0	0.00	599.98	1.03		28.21	31	1329.95
10	20230830NOR训练NO.3 before	HC.T-10	HC.T-10-1	实验平台1	2023-08-12 03:41:37	15153.00	599.98	25.26	312.73	525.18	10.93	48.04	13	8.04	0.00	2	1.33	56.64	0.33	537.71	16.27	33.05	13	2.18	4.00	2	1.60	331.30	0.50	14090.11	572.78	24.60	26	2.98	308.73	2	1.33	335.57	1.07		11.93	14	526.18
ADHD.T
1	20221104NOR训练 NO.1	ADHD.T-1	ADHD.T-1-1	实验平台1	2022-11-04 16:23:26	12407.29	599.98	20.68	301.84	707.27	27.73	25.51	22	17.89	8.53	2	1.07	17.35	0.60	919.91	46.93	19.60	35	6.69	22.67	11	11.20	108.55	1.01	10780.11	525.33	20.52	57	6.95	270.64	11	8.00	117.09	1.03		28.73	23	708.27
2	20221104NOR训练 NO.1	ADHD.T-2	ADHD.T-2-1	实验平台1	2022-11-04 15:56:25	5932.16	599.99	9.89	443.19	0.00	0.00	0.00	0	599.99	0.00	0	0.00	599.99	0.00	370.10	32.54	11.37	13	13.89	20.53	6	5.86	57.62	0.70	5562.06	567.45	9.80	13	14.42	422.66	7	7.73	45.09	1.12		1	1	1
3	20221104NOR训练 NO.1	ADHD.T-3	ADHD.T-3-1	实验平台1	2022-11-04 16:38:00	5505.05	599.78	9.18	437.66	53.88	2.67	20.20	1	391.05	1.07	0	0.00	599.78	0.06	168.91	10.93	15.45	11	28.59	5.60	2	1.07	41.13	0.24	5282.26	586.18	9.01	12	34.99	431.00	0	0.00	599.78	1.15		3.67	2	54.88
4	20221104NOR训练 NO.1	ADHD.T-4	ADHD.T-4-1	实验平台1	2022-11-04 16:51:48	9884.27	599.98	16.47	347.47	297.86	14.67	20.31	8	209.38	4.80	0	0.00	599.98	0.32	132.93	9.86	13.48	9	8.85	4.53	2	3.20	532.30	0.21	9453.48	575.45	16.43	17	11.78	338.14	2	1.33	336.04	1.13		15.67	9	298.86
5	20221104NOR训练 NO.1	ADHD.T-5	ADHD.T-5-1	实验平台1	2022-11-04 16:09:33	20587.30	599.98	34.31	168.54	1281.85	33.35	38.44	22	20.29	4.27	0	0.00	599.98	0.72	1623.59	55.20	29.41	54	9.62	12.27	4	2.93	103.22	1.19	17681.83	511.44	34.57	75	10.16	152.00	3	2.93	107.22	1.01		34.35	23	1282.85
6	20230830NOR训练NO.3 before	ADHD.T-6	ADHD.T-6-1	实验平台1	2023-08-12 04:06:29	19352.98	599.78	32.27	270.12	1060.67	22.92	46.27	19	26.96	0.53	0	0.00	599.78	0.70	971.89	23.20	41.90	18	2.96	4.26	0	0.00	599.78	0.71	17320.42	553.67	31.28	37	3.76	265.33	3	3.20	171.49	1.03		23.92	20	1061.67
7	20230830NOR训练NO.3 before	ADHD.T-7	ADHD.T-7-1	实验平台1	2023-08-12 04:18:48	11711.78	600.05	19.52	350.13	111.08	2.67	41.63	2	11.55	0.00	0	0.00	600.05	0.08	279.43	8.53	32.74	6	30.75	2.93	0	0.00	600.05	0.26	11321.27	588.85	19.23	8	12.08	347.20	2	2.13	32.61	1.10		3.67	3	112.08
8	20230830NOR训练NO.3 before	ADHD.T-8	ADHD.T-8-1	实验平台1	2023-08-12 04:44:45	16035.36	599.98	26.73	311.99	386.37	8.00	48.30	11	10.73	1.07	1	0.53	595.24	0.24	246.33	6.13	40.16	9	9.66	1.07	1	0.53	54.73	0.19	15402.65	585.85	26.29	20	10.20	309.86	0	0.00	599.98	1.09		9	12	387.37
9	20230830NOR训练NO.3 before	ADHD.T-9	ADHD.T-9-1	实验平台1	2023-08-12 04:57:20	24991.21	599.92	41.66	180.10	1823.95	48.53	37.58	34	3.23	9.86	1	0.53	589.82	1.49	998.06	25.33	39.41	16	10.16	5.33	3	1.60	226.56	0.78	22169.22	526.06	42.14	49	3.76	164.91	1	0.53	340.16	0.98		49.53	35	1824.95
10	20230830NOR训练NO.3 before	ADHD.T-10	ADHD.T-10-1	实验平台1	2023-08-12 05:09:50	29752.03	599.85	49.60	159.73	1874.12	37.87	49.49	30	43.49	5.07	0	0.00	599.85	1.16	1359.68	27.74	49.02	22	68.56	2.14	0	0.00	599.85	0.85	26518.23	534.24	49.64	52	45.89	152.53	0	0.00	599.85	1.00		38.87	31	1875.12

## Sheet: NOR测试after
序号	实验信息					总区域				A物体										箱区										C物体
Blank	实验名称	动物名称	实验轨迹	实验平台	实验日期时间	总路程(mm)	总时间(s)	平均速度(mm/s)	Immobility时间(s)	路程(mm)	访问时间(s)	平均速度(mm/s)	进入次数	潜伏期(s)	静止时间(s)	头部探究次数	头部探究时间(s)	头部探究潜伏期(s)	富集分数	路程(mm)	访问时间(s)	平均速度(mm/s)	进入次数	潜伏期(s)	静止时间(s)	头部探究次数	头部探究时间(s)	头部探究潜伏期(s)	富集分数	路程(mm)	访问时间(s)	平均速度(mm/s)	进入次数	潜伏期(s)	静止时间(s)	头部探究次数	头部探究时间(s)	头部探究潜伏期(s)	富集分数		时间	次数	路程
1	20230619NOR测试after NO.2	BLANK-1	BLANK-1-1	实验平台1	2023-06-19 16:52:02	674.92	300.00	2.25	278.92	0.00	0.00	0.00	0	300.00	0.00	0	0.00	300.00	0.00	674.92	300.00	2.25	0	300.00	278.92	0	0.00	300.00	1.11	0.00	0.00	0.00	0	300.00	0.00	0	0.00	300.00	0.00		0	0	0
2	20230619NOR测试after NO.2	BLANK-2	BLANK-2-1	实验平台1	2023-06-19 17:19:02	3254.64	299.99	10.85	210.41	0.00	0.00	0.00	0	299.99	0.00	0	0.00	299.99	0.00	3254.64	299.99	10.85	0	299.99	210.41	0	0.00	299.99	1.11	0.00	0.00	0.00	0	299.99	0.00	2	4.27	58.93	0.00		1	1	0
3	20230619NOR测试after NO.2	BLANK-3	BLANK-3-1	实验平台1	2023-06-19 17:26:21	11749.36	299.93	39.17	122.88	173.50	3.46	50.07	4	54.43	0.00	0	0.00	299.93	0.21	11575.85	296.47	39.05	4	55.23	122.88	0	0.00	299.93	1.10	0.00	0.00	0.00	0	299.93	0.00	3	9.07	70.43	0.00		4.46	5	0
4	20230619NOR测试after NO.2	BLANK-4	BLANK-4-1	实验平台1	2023-06-19 17:33:47	15850.25	299.99	52.84	75.75	312.81	6.67	46.91	5	84.83	0.00	0	0.00	299.99	0.41	15537.44	293.33	52.97	5	86.43	75.75	0	0.00	299.99	1.09	0.00	0.00	0.00	0	299.99	0.00	8	14.40	9.63	0.00		7.67	6	0
5	20230619NOR测试after NO.2	BLANK-5	BLANK-5-1	实验平台1	2023-06-19 17:42:06	1720.64	300.00	5.74	246.42	0.00	0.00	0.00	0	300.00	0.00	0	0.00	300.00	0.00	1720.64	300.00	5.74	0	300.00	246.42	0	0.00	300.00	1.11	0.00	0.00	0.00	0	300.00	0.00	0	0.00	300.00	0.00		0	0	0
6	20230619NOR测试after NO.2	BLANK-6	BLANK-6-1	实验平台1	2023-06-19 17:49:41	13157.13	300.00	43.86	113.32	497.19	12.53	39.67	5	22.71	2.13	0	0.00	300.00	0.77	12659.95	287.46	44.04	5	22.97	111.18	0	0.00	300.00	1.06	0.00	0.00	0.00	0	300.00	0.00	6	8.53	66.17	0.00		13.53	6	0
7	20230619NOR测试after NO.2	BLANK-7	BLANK-7-1	实验平台1	2023-06-19 18:03:56	2990.71	300.00	9.97	213.59	0.00	0.00	0.00	0	300.00	0.00	0	0.00	300.00	0.00	2990.71	300.00	9.97	0	300.00	213.59	0	0.00	300.00	1.11	0.00	0.00	0.00	0	300.00	0.00	0	0.00	300.00	0.00		0	0	0
8	20230831NOR测试NO.3 after	BLANK-8	BLANK-8-1	实验平台1	2023-08-13 04:40:56	9631.55	300.00	32.11	114.40	315.63	12.26	25.74	10	158.96	4.27	0	0.00	300.00	0.75	9315.92	287.73	32.38	10	160.02	110.13	0	0.00	300.00	1.07	0.00	0.00	0.00	0	300.00	0.00	5	5.07	86.16	0.00		13.26	11	0
9	20230831NOR测试NO.3 after	BLANK-9	BLANK-9-1	实验平台1	2023-08-13 05:00:41	6605.23	300.00	22.02	187.23	344.09	6.66	51.64	6	1.13	0.53	0	0.00	300.00	0.41	6261.14	293.33	21.34	6	2.73	186.69	0	0.00	300.00	1.09	0.00	0.00	0.00	0	300.00	0.00	7	12.53	18.46	0.00		7.66	7	0
10	20230831NOR测试NO.3 after	BLANK-10	BLANK-10-1	实验平台1	2023-08-13 05:15:07	6917.45	299.80	23.07	165.94	91.32	2.40	38.05	2	56.07	0.00	0	0.00	299.80	0.15	6826.12	297.40	22.95	2	57.41	165.94	0	0.00	299.80	1.10	0.00	0.00	0.00	0	299.80	0.00	5	6.94	19.47	0.00		3.4	3	0
PBS.T
1	20230619NOR测试after NO.2	PBS.T-1	PBS.T-1-1	实验平台1	2023-06-19 15:12:29	8415.90	300.00	28.05	167.72	66.96	3.73	17.94	2	115.23	1.07	0	0.00	300.00	0.23	8348.94	296.26	28.18	2	116.83	166.65	0	0.00	300.00	1.10	0.00	0.00	0.00	0	300.00	0.00	2	6.13	250.69	0.00		4.73	3	0
2	20230619NOR测试after NO.2	PBS.T-2	PBS.T-2-1	实验平台1	2023-06-19 15:20:15	2071.60	300.00	6.91	250.67	35.01	0.53	65.44	1	2.95	0.00	1	0.53	1.88	0.03	2036.59	299.46	6.80	1	3.48	250.67	0	0.00	300.00	1.11	0.00	0.00	0.00	0	300.00	0.00	0	0.00	300.00	0.00		0	0	0
3	20230619NOR测试after NO.2	PBS.T-3	PBS.T-3-1	实验平台1	2023-06-19 15:27:37	7110.66	298.65	23.81	170.67	291.64	7.73	37.73	6	18.73	1.07	0	0.00	298.65	0.48	6819.02	290.92	23.44	6	20.33	169.60	0	0.00	298.65	1.08	0.00	0.00	0.00	0	298.65	0.00	9	14.13	16.59	0.00		8.73	7	0
4	20230619NOR测试after NO.2	PBS.T-4	PBS.T-4-1	实验平台1	2023-06-19 15:56:33	12472.27	298.75	41.75	139.82	402.16	8.27	48.62	4	61.39	1.07	0	0.00	298.75	0.51	12070.11	290.48	41.55	4	63.26	138.76	0	0.00	298.75	1.08	0.00	0.00	0.00	0	298.75	0.00	3	6.40	51.79	0.00		9.27	5	0
5	20230619NOR测试after NO.2	PBS.T-5	PBS.T-5-1	实验平台1	2023-06-19 16:35:55	1813.25	300.00	6.04	239.73	0.00	0.00	0.00	0	300.00	0.00	0	0.00	300.00	0.00	1813.25	300.00	6.04	0	300.00	239.73	0	0.00	300.00	1.11	0.00	0.00	0.00	0	300.00	0.00	0	0.00	300.00	0.00		0	0	0
6	20230619NOR测试after NO.2	PBS.T-6	PBS.T-6-1	实验平台1	2023-06-19 16:43:45	1267.53	300.00	4.23	266.65	0.00	0.00	0.00	0	300.00	0.00	0	0.00	300.00	0.00	1267.53	300.00	4.23	0	300.00	266.65	0	0.00	300.00	1.11	0.00	0.00	0.00	0	300.00	0.00	0	0.00	300.00	0.00		0	0	0
7	20230831NOR测试NO.3 after	PBS.T-7	PBS.T-7-1	实验平台1	2023-08-13 03:50:38	4081.74	300.00	13.61	199.72	310.78	10.67	29.14	4	251.47	2.93	0	0.00	300.00	0.65	3770.97	289.33	13.03	4	256.54	196.79	0	0.00	300.00	1.07	0.00	0.00	0.00	0	300.00	0.00	5	17.33	5.88	0.00		11.67	5	0
8	20230831NOR测试NO.3 after	PBS.T-8	PBS.T-8-1	实验平台1	2023-08-13 04:12:18	3246.83	300.00	10.82	221.86	0.00	0.00	0.00	0	300.00	0.00	0	0.00	300.00	0.00	3246.83	300.00	10.82	0	300.00	221.86	0	0.00	300.00	1.11	0.00	0.00	0.00	0	300.00	0.00	1	0.53	22.14	0.00		1	1	0
9	20230831NOR测试NO.3 after	PBS.T-9	PBS.T-9-1	实验平台1	2023-08-13 04:19:46	12936.80	299.86	43.14	98.39	727.32	20.27	35.89	10	17.10	4.00	0	0.00	299.86	1.24	12209.48	279.59	43.67	10	21.37	94.39	0	0.00	299.86	1.04	0.00	0.00	0.00	0	299.86	0.00	8	19.74	10.17	0.00		21.27	11	0
10	20230831NOR测试NO.3 after	PBS.T-10	PBS.T-10-1	实验平台1	2023-08-13 04:26:43	3424.07	299.93	11.42	227.93	0.00	0.00	0.00	0	299.93	0.00	0	0.00	299.93	0.00	3424.07	299.93	11.42	0	299.93	227.93	0	0.00	299.93	1.11	0.00	0.00	0.00	0	299.93	0.00	2	6.94	11.26	0.00		1	1	0
HC.T
1	20221105NOR测试 NO.1	HC.T-1	HC.T-1-1	实验平台1	2022-11-05 17:03:07	7955.25	299.86	26.53	123.03	283.44	7.46	37.98	9	33.63	0.00	0	0.00	299.86	0.32	7671.81	292.40	26.24	9	34.43	123.03	0	0.00	299.86	1.14	0.00	0.00	0.00	0	299.86	0.00	19	30.41	0.56	0.00		8.46	10	0
2	20221105NOR测试 NO.1	HC.T-2	HC.T-2-1	实验平台1	2022-11-05 17:13:09	815.07	300.00	2.72	268.52	6.82	1.33	5.11	1	2.96	0.80	0	0.00	300.00	0.06	808.26	298.66	2.71	2	1.09	267.72	0	0.00	300.00	1.16	0.00	0.00	0.00	0	300.00	0.00	0	0.00	300.00	0.00		0	0	0
3	20221105NOR测试 NO.1	HC.T-3	HC.T-3-1	实验平台1	2022-11-05 17:20:56	3057.77	300.00	10.19	229.32	99.09	3.47	28.60	4	2.99	0.53	0	0.00	300.00	0.15	2958.68	296.53	9.98	4	4.33	228.79	0	0.00	300.00	1.15	0.00	0.00	0.00	0	300.00	0.00	0	0.00	300.00	0.00		0	0	0
4	20221105NOR测试 NO.1	HC.T-4	HC.T-4-1	实验平台1	2022-11-05 17:28:48	1811.95	299.79	6.04	259.80	0.00	0.00	0.00	0	299.79	0.00	0	0.00	299.79	0.00	1811.95	299.79	6.04	0	299.79	259.80	0	0.00	299.79	1.17	0.00	0.00	0.00	0	299.79	0.00	1	0.80	34.49	0.00		1	1	0
5	20221105NOR测试 NO.1	HC.T-5	HC.T-5-1	实验平台1	2022-11-05 18:42:11	1604.32	300.00	5.35	233.85	0.00	0.00	0.00	0	300.00	0.00	0	0.00	300.00	0.00	1604.32	300.00	5.35	0	300.00	233.85	0	0.00	300.00	1.17	0.00	0.00	0.00	0	300.00	0.00	2	1.60	35.22	0.00		1	1	0
6	20221105NOR测试 NO.1	HC.T-6	HC.T-6-1	实验平台1	2022-11-05 18:56:09	1583.33	299.80	5.28	243.79	0.00	0.00	0.00	0	299.80	0.00	0	0.00	299.80	0.00	1583.33	299.80	5.28	0	299.80	243.79	0	0.00	299.80	1.17	0.00	0.00	0.00	0	299.80	0.00	1	0.80	14.71	0.00		1	1	0
7	20230831NOR测试NO.3 after	HC.T-7	HC.T-7-1	实验平台1	2023-08-13 02:23:00	2571.08	299.93	8.57	227.06	33.01	1.33	24.73	1	3.48	0.00	0	0.00	299.93	0.08	2538.07	298.59	8.50	1	4.81	227.06	0	0.00	299.93	1.11	0.00	0.00	0.00	0	299.93	0.00	0	0.00	299.93	0.00		0	0	0
8	20230831NOR测试NO.3 after	HC.T-8	HC.T-8-1	实验平台1	2023-08-13 02:30:35	6026.38	299.93	20.09	187.93	253.48	5.60	45.23	4	113.93	0.00	1	0.53	150.27	0.34	5772.89	294.33	19.61	4	115.00	187.93	0	0.00	299.93	1.09	0.00	0.00	0.00	0	299.93	0.00	5	4.80	1.13	0.00		6.6	5	0
9	20230831NOR测试NO.3 after	HC.T-9	HC.T-9-1	实验平台1	2023-08-13 02:38:09	6742.69	299.80	22.49	153.93	265.41	5.87	45.22	5	14.69	0.00	1	0.53	182.48	0.36	6477.28	293.93	22.04	5	16.02	153.93	0	0.00	299.80	1.09	0.00	0.00	0.00	0	299.80	0.00	5	4.80	160.62	0.00		6.87	6	0
10	20230831NOR测试NO.3 after	HC.T-10	HC.T-10-1	实验平台1	2023-08-13 02:52:15	3690.38	299.93	12.30	212.46	61.82	2.13	29.00	1	8.05	1.07	0	0.00	299.93	0.13	3628.56	297.80	12.18	1	10.18	211.39	0	0.00	299.93	1.10	0.00	0.00	0.00	0	299.93	0.00	2	5.60	82.39	0.00		3.13	2	0
ADHD.T
1	20221105NOR测试 NO.1	ADHD.T-1	ADHD.T-1-1	实验平台1	2022-11-05 17:53:18	7128.65	300.00	23.76	119.46	468.91	21.33	21.98	13	5.11	8.26	0	0.00	300.00	0.92	6659.74	278.66	23.90	13	5.37	111.20	2	1.33	6.17	1.08	0.00	0.00	0.00	0	300.00	0.00	18	17.34	18.44	0.00		22.33	14	0
2	20221105NOR测试 NO.1	ADHD.T-2	ADHD.T-2-1	实验平台1	2022-11-05 18:01:05	3178.02	300.00	10.59	224.52	98.32	3.20	30.69	5	6.71	0.53	0	0.00	300.00	0.14	3079.70	296.79	10.38	5	7.52	223.99	0	0.00	300.00	1.15	0.00	0.00	0.00	0	300.00	0.00	25	43.19	12.05	0.00		4.2	6	0
3	20221105NOR测试 NO.1	ADHD.T-3	ADHD.T-3-1	实验平台1	2022-11-05 18:09:08	3753.61	300.00	12.51	201.34	27.96	0.53	52.55	1	39.26	0.00	1	0.53	50.99	0.02	3725.65	299.47	12.44	1	39.79	201.34	0	0.00	300.00	1.16	0.00	0.00	0.00	0	300.00	0.00	3	3.74	2.99	0.00		1.53	2	0
4	20221105NOR测试 NO.1	ADHD.T-4	ADHD.T-4-1	实验平台1	2022-11-05 18:17:40	3758.67	300.00	12.53	214.68	0.00	0.00	0.00	0	300.00	0.00	0	0.00	300.00	0.00	3758.67	300.00	12.53	0	300.00	214.68	0	0.00	300.00	1.17	0.00	0.00	0.00	0	300.00	0.00	3	2.40	12.02	0.00		1	1	0
5	20221105NOR测试 NO.1	ADHD.T-5	ADHD.T-5-1	实验平台1	2022-11-05 18:26:08	6531.10	300.00	21.77	143.47	495.03	13.60	36.40	8	9.34	1.33	0	0.00	300.00	0.59	6036.07	286.40	21.08	8	11.47	142.14	1	0.53	202.93	1.11	0.00	0.00	0.00	0	300.00	0.00	7	5.33	74.40	0.00		14.6	9	0
6	20230831NOR测试NO.3 after	ADHD.T-6	ADHD.T-6-1	实验平台1	2023-08-13 03:07:15	4084.44	300.00	13.61	208.00	0.00	0.00	0.00	0	300.00	0.00	0	0.00	300.00	0.00	4084.44	300.00	13.61	0	300.00	208.00	0	0.00	300.00	1.11	0.00	0.00	0.00	0	300.00	0.00	1	2.40	92.58	0.00		1	1	0
7	20230831NOR测试NO.3 after	ADHD.T-7	ADHD.T-7-1	实验平台1	2023-08-13 03:14:19	11753.09	299.80	39.20	118.15	333.66	5.87	56.88	4	12.81	0.00	0	0.00	299.80	0.36	11419.43	293.93	38.85	4	15.48	118.15	0	0.00	299.80	1.09	0.00	0.00	0.00	0	299.80	0.00	7	17.33	0.28	0.00		6.87	5	0
8	20230831NOR测试NO.3 after	ADHD.T-8	ADHD.T-8-1	实验平台1	2023-08-13 03:29:09	4174.64	300.00	13.92	219.46	0.00	0.00	0.00	0	300.00	0.00	0	0.00	300.00	0.00	4174.64	300.00	13.92	0	300.00	219.46	0	0.00	300.00	1.11	0.00	0.00	0.00	0	300.00	0.00	2	2.93	5.61	0.00		1	1	0
9	20230831NOR测试NO.3 after	ADHD.T-9	ADHD.T-9-1	实验平台1	2023-08-13 03:36:07	10718.00	300.00	35.73	105.87	520.20	12.27	42.41	10	8.54	2.13	0	0.00	300.00	0.75	10197.79	287.73	35.44	10	12.01	103.74	0	0.00	300.00	1.07	0.00	0.00	0.00	0	300.00	0.00	9	27.73	0.28	0.00		13.27	11	0
10	20230831NOR测试NO.3 after	ADHD.T-10	ADHD.T-10-1	实验平台1	2023-08-13 03:43:23	11240.36	300.06	37.46	102.46	903.51	21.33	42.35	11	50.66	3.47	0	0.00	300.06	1.31	10249.00	273.39	37.49	13	52.80	95.26	0	0.00	300.06	1.01	87.85	5.33	16.47	2	234.73	3.73	15	28.27	8.00	0.36		22.33	12	904.51

## Sheet: MBTbefore
		弹珠总数	未掩埋数	掩埋数
HC.T	HC.T-1	20	17	3
	HC.T-2	20	17	3
	HC.T-3	20	15	5
	HC.T-4	20	12	8
	HC.T-5	20	15	5
	HC.T-6	20	14	6
	HC.T-7	20	16	4
	HC.T-8	20	19	1
	HC.T-9	20	2	18
	HC.T-10	20	4	16
ADHD.T	ADHD.T-1	20	6	14
	ADHD.T-2	20	1	19
	ADHD.T-3	20	5	15
	ADHD.T-4	20	8	12
	ADHD.T-5	20	7	13
	ADHD.T-6	20	6	14
	ADHD.T-7	20	4	16
	ADHD.T-8	20	11	9
	ADHD.T-9	20	13	7
	ADHD.T-10	20	7	13
Blank	BLANK-1	20	7	13
	BLANK-2	20	15	5
	BLANK-3	20	2	18
	BLANK-4	20	0	20
	BLANK-5	20	12	8
	BLANK-6	20	10	10
	BLANK-7	20	7	13
	BLANK-8	20	4	16
	BLANK-9	20	7	13
	BLANK-10	20	2	18
PBS.T	PBS.T-1	20	2	18
	PBS.T-2	20	2	18
	PBS.T-3	20	6	14
	PBS.T-4	20	4	16
	PBS.T-5	20	10	10
	PBS.T-6	20	8	12
	PBS.T-7	20	3	17
	PBS.T-8	20	3	17
	PBS.T-9	20	12	8
	PBS.T-10	20	19	1

## Sheet: MBTafter
		弹珠总数	未掩埋数	掩埋数
HC.T	HC.T-1	20	9	11
	HC.T-2	20	9	11
	HC.T-3	20	14	6
	HC.T-4	20	4	16
	HC.T-5	20	13	7
	HC.T-6	20	11	9
	HC.T-7	20	8	12
	HC.T-8	20	8	12
	HC.T-9	20	1	19
	HC.T-10	20	1	19
ADHD.T	ADHD.T-1	20	1	19
	ADHD.T-2	20	2	18
	ADHD.T-3	20	7	13
	ADHD.T-4	20	11	9
	ADHD.T-5	20	6	14
	ADHD.T-6	20	5	15
	ADHD.T-7	20	0	20
	ADHD.T-8	20	3	17
	ADHD.T-9	20	8	12
	ADHD.T-10	20	0	20
Blank	BLANK-1	20	9	11
	BLANK-2	20	1	19
	BLANK-3	20	0	20
	BLANK-4	20	1	19
	BLANK-5	20	4	16
	BLANK-6	20	2	18
	BLANK-7	20	7	13
	BLANK-8	20	0	20
	BLANK-9	20	5	15
	BLANK-10	20	0	20
PBS.T	PBS.T-1	20	1	19
	PBS.T-2	20	5	15
	PBS.T-3	20	4	16
	PBS.T-4	20	4	16
	PBS.T-5	20	8	12
	PBS.T-6	20	5	15
	PBS.T-7	20	0	20
	PBS.T-8	20	0	20
	PBS.T-9	20	2	18
	PBS.T-10	20	16	4
